# Supplementary material for: Genome-wide identification and characterization analysis of CONSTANS-like gene family in wheat (Triticum aestivum L.)
Source: Front Plant Sci. 2025 Oct 16;16:1646979. doi: 10.3389/fpls.2025.1646979 (PMC12573777; doi:10.3389/fpls.2025.1646979)
Supplement: Supplementary Table 1 — The detailed information about 51 predicted TaCOLs in T. aestivum. [file Table1.xlsx]

## Sheet: Sheet1
Table S1. The detailed information about 51 predicted TaCOLs in T. aestivum.
Name	ID name	Transcription name	Location	Gene Length	CDS Length (bp)	Protein size (aa)	Molecular weight (kDa)	Theoretical PI	Localization prediction
Ta-2A-COL1	TraesCS2A02G119600	transcript:TraesCS2A02G119600.1	2A:70102039-70104699(+)	2661	1149	382	40010.8	5.73	Nucleus
Ta-2A-COL2	TraesCS2A02G353900	transcript:TraesCS2A02G353900.1	2A:594579959-594581671(+)	1713	951	316	33724.5	5.56	Nucleus
Ta-2B-COL3	TraesCS2B02G140300	transcript:TraesCS2B02G140300.1	2B:106954443-106956656(+)	2214	1164	387	40384.3	5.44	Nucleus
Ta-2B-COL4	TraesCS2B02G372000	transcript:TraesCS2B02G372000.1	2B:530306217-530307895(+)	1679	960	319	33908.7	5.56	Nucleus
Ta-2D-COL5	TraesCS2D02G121400	transcript:TraesCS2D02G121400.1	2D:70622968-70625567(+)	2600	1146	381	39968.9	5.72	Nucleus
Ta-2D-COL6	TraesCS2D02G351900	transcript:TraesCS2D02G351900.1	2D:450234732-450236192(+)	1461	960	319	33936.7	5.56	Nucleus
Ta-4A-COL7	TraesCS4A02G140600	transcript:TraesCS4A02G140600.1	4A:216145053-216148012(+)	2960	1239	412	45256.4	5.5	Nucleus
Ta-4A-COL8	TraesCS4A02G268500	transcript:TraesCS4A02G268500.1	4A:580733925-580736107(-)	2183	1233	410	44829.2	5.85	Nucleus
Ta-4B-COL9	TraesCS4B02G045700	transcript:TraesCS4B02G045700.1	4B:32896523-32898695(+)	2173	1236	411	44870.3	6.04	Nucleus
Ta-4B-COL10	TraesCS4B02G155800	transcript:TraesCS4B02G155800.1	4B:281732350-281735921(-)	3572	1194	397	43627.8	6.06	Nucleus
Ta-4D-COL11	TraesCS4D02G046200	transcript:TraesCS4D02G046200.1	4D:21774703-21776886(-)	2184	1233	410	44816.2	5.85	Nucleus
Ta-4D-COL12	TraesCS4D02G167300	transcript:TraesCS4D02G167300.1	4D:288428472-288432595(+)	4124	1194	397	43454.5	6.1	Nucleus
Ta-5A-COL13	TraesCS5A02G166100	transcript:TraesCS5A02G166100.1	5A:355071283-355072804(-)	1522	981	326	35576.4	5.78	Nucleus
Ta-5B-COL14	TraesCS5B02G163500	transcript:TraesCS5B02G163500.1	5B:302753429-302754975(-)	1547	978	325	35477.3	5.96	Nucleus
Ta-5B-COL15	TraesCS5B02G335300	transcript:TraesCS5B02G335300.1	5B:518481548-518484145(+)	2598	1107	368	39645.3	6.23	Nucleus
Ta-5D-COL16	TraesCS5D02G170700	transcript:TraesCS5D02G170700.1	5D:267762539-267764201(-)	1663	978	325	35519.4	5.96	Nucleus
Ta-5D-COL17	TraesCS5D02G341000	transcript:TraesCS5D02G341000.1	5D:429289528-429291886(+)	2359	1083	360	38690.3	6.33	Nucleus
Ta-6A-COL18	TraesCS6A02G150900	transcript:TraesCS6A02G150900.1	6A:134947729-134949478(-)	1750	1095	364	37982.3	5.68	Nucleus
Ta-6A-COL19	TraesCS6A02G218900	transcript:TraesCS6A02G218900.1	6A:405166583-405168134(+)	1552	966	321	33625.4	5.24	Nucleus
Ta-6A-COL20	TraesCS6A02G286400	transcript:TraesCS6A02G286400.1	6A:518666410-518670650(+)	4241	972	323	35122.5	6.65	Nucleus
Ta-6A-COL21	TraesCS6A02G289400	transcript:TraesCS6A02G289400.1	6A:521451709-521454099(-)	2391	1110	369	41051.8	5.91	Nucleus
Ta-6A-COL22	TraesCS6A02G293200	transcript:TraesCS6A02G293200.1	6A:524718099-524720326(-)	2228	1281	426	46496.9	6.81	Nucleus
Ta-6B-COL23	TraesCS6B02G179000	transcript:TraesCS6B02G179000.1	6B:198984566-198986312(-)	1747	1125	374	38846.1	5.28	Nucleus
Ta-6B-COL24	TraesCS6B02G248400	transcript:TraesCS6B02G248400.1	6B:445852206-445853977(+)	1772	966	321	33887.8	5.34	Nucleus
Ta-6B-COL25	TraesCS6B02G315400	transcript:TraesCS6B02G315400.1	6B:563320471-563324616(+)	4146	1173	390	42531.4	4.96	Nucleus
Ta-6B-COL26	TraesCS6B02G319500	transcript:TraesCS6B02G319500.1	6B:567397520-567399497(-)	1978	1113	370	41154.9	5.58	Nucleus
Ta-6B-COL27	TraesCS6B02G323400	transcript:TraesCS6B02G323400.1	6B:572391940-572393940(-)	2001	1287	428	46597.1	6.4	Nucleus
Ta-6D-COL28	TraesCS6D02G140900	transcript:TraesCS6D02G140900.1	6D:110442898-110444721(-)	1824	1095	364	38019.4	5.68	Nucleus
Ta-6D-COL29	TraesCS6D02G202000	transcript:TraesCS6D02G202000.1	6D:284849813-284850866(+)	1054	954	317	33352.1	5.17	Nucleus
Ta-6D-COL30	TraesCS6D02G267100	transcript:TraesCS6D02G267100.1	6D:377220309-377224969(+)	4661	1179	392	43027.9	4.79	Nucleus
Ta-6D-COL31	TraesCS6D02G269500	transcript:TraesCS6D02G269500.1	6D:379572086-379574125(+)	2040	1110	369	40998.7	5.5	Nucleus
Ta-6D-COL32	TraesCS6D02G274100	transcript:TraesCS6D02G274100.1	6D:382588127-382590143(-)	2017	1305	434	47026.5	6.12	Nucleus
Ta-7A-COL33	TraesCS7A02G132100	transcript:TraesCS7A02G132100.1	7A:85159979-85160728(-)	750	750	249	25502.3	7.65	Nucleus
Ta-7A-COL34	TraesCS7A02G206200	transcript:TraesCS7A02G206200.1	7A:168812422-168813720(+)	1299	1299	432	47132.2	5.32	Nucleus
Ta-7A-COL35	TraesCS7A02G211300	transcript:TraesCS7A02G211300.1	7A:174203246-174205720(+)	2475	1158	385	42218.9	6.06	Nucleus
Ta-7A-COL36	TraesCS7A02G218600	transcript:TraesCS7A02G218600.1	7A:185642724-185648145(-)	5422	1191	396	43615.4	4.92	Nucleus
Ta-7A-COL37	TraesCS7A02G263500	transcript:TraesCS7A02G263500.1	7A:261221617-261225670(-)	4054	1473	490	52005	6.1	Nucleus
Ta-7A-COL38	TraesCS7A02G497200	transcript:TraesCS7A02G497200.1	7A:686936894-686938479(+)	1586	1119	372	39566.6	5.96	Nucleus
Ta-7B-COL39	TraesCS7B02G032800	transcript:TraesCS7B02G032800.1	7B:32663611-32664736(-)	1126	732	243	24988.8	5.94	Nucleus
Ta-7B-COL40	TraesCS7B02G113400	transcript:TraesCS7B02G113400.1	7B:131376607-131378427(+)	1821	1299	432	47173.2	5.3	Nucleus
Ta-7B-COL41	TraesCS7B02G118300	transcript:TraesCS7B02G118300.1	7B:137793769-137796142(+)	2374	1152	383	42114.9	6.24	Nucleus
Ta-7B-COL42	TraesCS7B02G161500	transcript:TraesCS7B02G161500.1	7B:220866464-220870459(-)	3996	1467	488	51810.9	6.44	Nucleus
Ta-7B-COL43	TraesCS7B02G400600	transcript:TraesCS7B02G400600.1	7B:667070044-667071768(-)	1725	1119	372	39407.5	5.9	Nucleus
Ta-7D-COL44	TraesCS7D02G003500	transcript:TraesCS7D02G003500.1	7D:2036060-2038960(-)	2901	1104	367	39532	6.13	Nucleus
Ta-7D-COL45	TraesCS7D02G131700	transcript:TraesCS7D02G131700.1	7D:83472836-83474058(-)	1223	753	250	25596.3	6.09	Nucleus
Ta-7D-COL46	TraesCS7D02G209000	transcript:TraesCS7D02G209000.1	7D:167228163-167229829(+)	1667	1299	432	47125.2	5.26	Nucleus
Ta-7D-COL47	TraesCS7D02G213000	transcript:TraesCS7D02G213000.1	7D:171311981-171314465(+)	2485	1119	372	41073.8	6.31	Nucleus
Ta-7D-COL48	TraesCS7D02G220300	transcript:TraesCS7D02G220300.1	7D:180685905-180691434(-)	5530	1191	396	43609.3	4.92	Nucleus
Ta-7D-COL49	TraesCS7D02G264300	transcript:TraesCS7D02G264300.1	7D:244952312-244956390(-)	4079	1470	489	51903.9	6.21	Nucleus
Ta-7D-COL50	TraesCS7D02G484400	transcript:TraesCS7D02G484400.1	7D:594729348-594730950(-)	1603	1119	372	39527.6	5.86	Nucleus
Ta-U-COL51	TraesCSU02G091500	transcript:TraesCSU02G091500.1	Un:81434193-81437118(+)	2926	1110	369	40011.4	6.21	Nucleus
