# Supplementary material for: Genome-wide identification and characterization analysis of CONSTANS-like gene family in wheat (Triticum aestivum L.)
Source: Front Plant Sci. 2025 Oct 16;16:1646979. doi: 10.3389/fpls.2025.1646979 (PMC12573777; doi:10.3389/fpls.2025.1646979)
Supplement: Supplementary Table 2 — Analysis and distribution of 10 conserved motifs among TaCOLs. [file Table2.xlsx]

## Sheet: Sheet1
Table S2. Analysis and distribution of 10 conserved motifs among TaCOLs.
Motif ID		ALT ID	Width	Annotation	Best possible match
1	REARVSRYREKRKNRRFEKTIRYASRKAYAETRPRVKGRFAKRT	MEME-1	44	CCT	REARIMRYKEKRKNRKFEKTIRYESRKAYAETRPRIKGRFVKRT
2	RLCDGCERAPAAVYCRADAARLCAACDADVHSANPLARRHER	MEME-2	42	B-box zinc finge, Bbox1_BBX-like	WLCDYCMHAPAVWYCRADAAYLCQSCDTHIHSANPLARRHER
3	APAALYCRADAAALCAGCDARVHSANSLAARH	MEME-3	32	Bbox_SF, Bbox_SF super family	QPAVLYCHEDNTYLCTNCDWQVHYANSIHQRH
4	DRQTVEGYTGCPSAAELAAILSVDLDDKA	MEME-4	29		DRQTINCYTGCPSPHELARIWGVDFDIKN
5	EEELLYRVPVFDPALAELCSPPPLEEGTE	MEME-5	29		EEQLLYRVPIFDPMLAELCNPPPIENFTH
6	VDDDDPLGTPTENAANGGAVDDAQFLPRSLDLRLNYEAIMENWGSSPWADGERPHGKLDDLWPHD	MEME-6	65		FDYDDPFEHKTENASNGGAVDDAQFTKRSLDLNLNYEAIMENWGSSPWTDGERPHVQLDDLWPHD
7	GGKENGKLDNLFKDLVDPQLAVEFVRFEHADSVVPSGAAIV	MEME-7	41		GGKENQKLDNMFKDMMDPQLNKEFTMFEHNDQIVPSGCAIQ
8	GFGSDDGGLTIENYEELFGEIHIQTEKLFDDAGIDSYFEAKEDIASTNDEQ	MEME-8	51		NFCMNNIGFMIKNYEEMFKNIHIQTTKLFDDIYIDSYFEMKEMIMSTNICQ
9	AALLDDSSYGVVPTF	MEME-9	15		THYLDDGSYGVVPWF
10	FFGDSDVYLDLDFARSMDDIK	MEME-10	21		FFGDSDMYLDLDFYRSMDFWK
