# Supplementary material for: Genome-wide identification and characterization analysis of CONSTANS-like gene family in wheat (Triticum aestivum L.)
Source: Front Plant Sci. 2025 Oct 16;16:1646979. doi: 10.3389/fpls.2025.1646979 (PMC12573777; doi:10.3389/fpls.2025.1646979)
Supplement: Supplementary Table 3 — The Ka, Ks and Ka/Ks value of the paralogous and orthologous pairs of TaCOLs. [file Table3.xlsx]

## Sheet: sheet1
Table S3. The Ka, Ks and Ka/Ks value of the paralogous and orthologous pairs of TaCOLs.
Seq_1	Seq_2	Ka	Ks	Ka/Ks	Seq_1	Seq_2	Ka	Ks	Ka/Ks	Seq_1	Seq_2	Ka	Ks	Ka/Ks	Seq_1	Seq_2	Ka	Ks	Ka/Ks	Seq_1	Seq_2	Ka	Ks	Ka/Ks	Seq_1	Seq_2	Ka	Ks	Ka/Ks	Seq_1	Seq_2	Ka	Ks	Ka/Ks	Seq_1	Seq_2	Ka	Ks	Ka/Ks	Seq_1	Seq_2	Ka	Ks	Ka/Ks
Ta-2A-COL2	Ta-2B-COL4	0.00566107	0.0794568	0.0712472	TRIDC7AG026640.1	Ta-6B-COL26	0.259778	0.776585	0.334513	AET2Gv20794300.2	Ta-2A-COL2	0.00860327	0.0621888	0.138341	HORVU.MOREX.r3.7HG0671540.1	Ta-6A-COL21	0.268396	0.862796	0.311076	SECCE2Rv1G0109670.1	Ta-2A-COL2	0.0142336	0.070201	0.202755	Sobic.010G115800.1	Ta-6A-COL21	0.208393	1.57644	0.132192	Zm00001eb380460_T001	Ta-6A-COL21	0.224941	1.56877	0.143387	KQL27073	Ta-2A-COL1	0.246355	0.471456	0.52254	LOC_Os02g39710.1	Ta-2A-COL2	0.156235	0.38129	0.409753
Ta-2A-COL1	Ta-2B-COL3	0.0557072	0.130196	0.427871	TRIDC7AG025990.1	Ta-6B-COL27	0.272239	0.567529	0.479692	AET2Gv20239500.7	Ta-2A-COL1	0.0527843	0.168359	0.313522	HORVU.MOREX.r3.7HG0670480.1	Ta-6A-COL22	0.272337	0.726608	0.374806	SECCE2Rv1G0109670.1	Ta-2B-COL4	0.00983621	0.0927651	0.106033	Sobic.010G115800.1	Ta-6B-COL26	0.198915	1.5403	0.12914	Zm00001eb379950_T001	Ta-6A-COL22	0.327822	0.701421	0.467368	KQL27073	Ta-2B-COL3	0.25794	0.492715	0.523507	LOC_Os02g39710.1	Ta-2B-COL4	0.153379	0.367489	0.417372
Ta-2A-COL2	Ta-2D-COL6	0.00850169	0.0657595	0.129284	TRIDC7AG027680.1	Ta-6B-COL25	0.224363	0.968108	0.231754	AET2Gv20794300.2	Ta-2B-COL4	0.0042463	0.0849754	0.0499709	HORVU.MOREX.r3.7HG0671540.1	Ta-6B-COL26	0.259487	0.858172	0.302371	SECCE2Rv1G0109670.1	Ta-2D-COL6	0.0084172	0.0561818	0.149821	Sobic.010G108500.1	Ta-6B-COL27	0.288374	0.657433	0.438636	Zm00001eb380990_T005	Ta-6B-COL25	0.16231	1.17688	0.137915	KQL27073	Ta-2D-COL5	0.255466	0.572252	0.446422	LOC_Os02g39710.1	Ta-2D-COL6	0.157055	0.360356	0.435833
Ta-2A-COL1	Ta-2D-COL5	0.04853	0.167429	0.289854	TRIDC7AG025990.1	Ta-6D-COL32	0.279392	0.561168	0.497876	AET2Gv20239500.7	Ta-2B-COL3	0.0530749	0.144928	0.366216	HORVU.MOREX.r3.7HG0670480.1	Ta-6B-COL27	0.278107	0.643886	0.43192	SECCE2Rv1G0109670.1	Ta-6A-COL19	0.21752	0.447411	0.486174	Sobic.010G214000.1	Ta-6D-COL28	0.246114	0.439528	0.559951	Zm00001eb380460_T001	Ta-6B-COL26	0.208625	1.67241	0.124745	KQL02691	Ta-7A-COL37	0.107846	0.700684	0.153915	LOC_Os02g49880.1	Ta-6A-COL22	0.196005	0.368797	0.531472
Ta-2A-COL2	Ta-6B-COL24	0.205942	0.44278	0.46511	TRIDC7AG034350.2	Ta-7A-COL37	0.00181763	0.00271986	0.668282	AET2Gv20239500.7	Ta-2D-COL5	0.00542716	0.0227688	0.238359	HORVU.MOREX.r3.7HG0671540.1	Ta-6D-COL31	0.263098	0.854045	0.308061	SECCE2Rv1G0109670.1	Ta-6B-COL24	0.214082	0.439567	0.487029	Sobic.010G115800.1	Ta-6D-COL31	0.20153	1.60116	0.125865	Zm00001eb379950_T001	Ta-6B-COL27	0.323924	0.651521	0.497181	KQL02691	Ta-7B-COL42	0.105975	0.672599	0.15756	LOC_Os02g39710.1	Ta-6A-COL19	0.135881	0.410765	0.330801
Ta-2A-COL2	Ta-6D-COL29	0.20318	0.411226	0.494083	TRIDC7AG069500.1	Ta-7A-COL38	0.002414	0.0070217	0.343792	AET2Gv20794300.2	Ta-6A-COL19	0.18819	0.448518	0.419583	HORVU.MOREX.r3.7HG0740600.1	Ta-6D-COL28	0.216641	0.424751	0.510043	SECCE2Rv1G0109670.1	Ta-6D-COL29	0.21529	0.403109	0.534073	Sobic.010G123500.1	Ta-6D-COL30	0.18514	0.98964	0.187079	Zm00001eb380990_T005	Ta-6D-COL30	0.184643	1.10914	0.166473	KQL02691	Ta-7D-COL49	0.106754	0.657336	0.162404	LOC_Os02g49230.2	Ta-6B-COL25	0.125782	0.521029	0.24141
Ta-2B-COL4	Ta-2D-COL6	0.00419679	0.0882722	0.0475438	TRIDC7AG015560.2	Ta-7B-COL39	0.0248986	0.0867182	0.28712	AET2Gv20794300.2	Ta-6B-COL24	0.190205	0.441278	0.431031	HORVU.MOREX.r3.7HG0670480.1	Ta-6D-COL32	0.287441	0.632923	0.454148	SECCE7Rv1G0482980.1	Ta-7A-COL37	0.0119342	0.140851	0.0847291	Sobic.010G108500.1	Ta-6D-COL32	0.288376	0.715133	0.403248	Zm00001eb379950_T001	Ta-6D-COL32	0.34311	0.737541	0.465209	KQK97912	Ta-2A-COL2	0.0881339	0.362103	0.243395	LOC_Os02g49880.1	Ta-6B-COL27	0.180235	0.34976	0.51531
Ta-2B-COL3	Ta-2D-COL5	0.0489852	0.152953	0.320264	TRIDC7AG025990.1	Ta-7B-COL40	0.01037	0.0575362	0.180235	AET2Gv20794300.2	Ta-6D-COL29	0.185667	0.410241	0.452581	HORVU.MOREX.r3.7HG0656470.1	Ta-7A-COL33	0.0523976	0.174259	0.300688	SECCE7Rv1G0482980.1	Ta-7B-COL42	0.00962286	0.126223	0.076237	Sobic.010G108500.1	Ta-7A-COL34	0.188144	0.505557	0.372152	Zm00001eb389540_T003	Ta-6D-COL28	0.249284	0.519231	0.480102	KQK97912	Ta-2B-COL4	0.103219	0.400216	0.257909	LOC_Os02g39710.1	Ta-6B-COL24	0.130305	0.420662	0.309761
Ta-2B-COL4	Ta-6B-COL24	0.196798	0.464485	0.423691	TRIDC7AG026640.1	Ta-7B-COL41	0.0172752	0.107041	0.161388	AET4Gv20092400.2	Ta-4A-COL8	0.0109751	0.0704822	0.155715	HORVU.MOREX.r3.7HG0670480.1	Ta-7A-COL34	0.0280061	0.0877516	0.319152	SECCE7Rv1G0482980.1	Ta-7D-COL49	0.00731713	0.134555	0.0543804	Sobic.010G115800.1	Ta-7A-COL35	0.200737	0.748276	0.268267	Zm00001eb379950_T001	Ta-7A-COL34	0.168912	0.543594	0.310732	KQK97912	Ta-2D-COL6	0.104784	0.35984	0.291197	LOC_Os02g39710.1	Ta-6D-COL29	0.132411	0.41065	0.322442
Ta-2B-COL4	Ta-6D-COL29	0.196898	0.438247	0.449286	TRIDC7AG034350.2	Ta-7B-COL42	0.011936	0.111697	0.10686	AET4Gv20092400.2	Ta-4B-COL9	0.0122728	0.0875381	0.1402	HORVU.MOREX.r3.7HG0671540.1	Ta-7A-COL35	0.0354786	0.0804166	0.441185	SECCE6Rv1G0407180.1	Ta-6A-COL21	0.0376979	0.0905829	0.41617	Sobic.010G123500.1	Ta-7A-COL36	0.105065	0.55345	0.189836	Zm00001eb380460_T001	Ta-7A-COL35	0.204777	0.960797	0.213133	KQK97912	Ta-6B-COL24	0.159789	0.479432	0.333289	LOC_Os02g49230.2	Ta-6D-COL30	0.125374	0.555521	0.225687
Ta-2D-COL6	Ta-6A-COL19	0.18995	0.449745	0.422351	TRIDC7AG069500.1	Ta-7B-COL43	0.0195491	0.100584	0.194355	AET4Gv20092400.2	Ta-4D-COL11	0.00218222	0.00321028	0.679759	HORVU.MOREX.r3.7HG0673610.1	Ta-7A-COL36	0.00985955	0.120661	0.0817129	SECCE6Rv1G0406920.1	Ta-6A-COL22	0.0481083	0.174138	0.276265	Sobic.010G214000.1	Ta-7A-COL38	0.161408	0.406562	0.397008	Zm00001eb380990_T005	Ta-7A-COL36	0.113401	0.602606	0.188184	KQK97912	Ta-6D-COL29	0.159934	0.507637	0.315055	LOC_Os02g49880.1	Ta-6D-COL32	0.213761	0.352855	0.605804
Ta-2D-COL6	Ta-6B-COL24	0.191947	0.442575	0.433706	TRIDC7AG015560.2	Ta-7D-COL45	0.0321512	0.0899111	0.357588	AET5Gv20418200.2	Ta-5A-COL13	0.0089032	0.0998888	0.0891311	HORVU.MOREX.r3.7HG0684940.1	Ta-7A-COL37	0.0236605	0.145739	0.162349	SECCE6Rv1G0397690.1	Ta-6A-COL19	0.0216439	0.0965354	0.224207	Sobic.010G108500.1	Ta-7B-COL40	0.194403	0.553007	0.351539	Zm00001eb389540_T003	Ta-7A-COL38	0.167885	0.401343	0.418308	KQL31326	Ta-6A-COL21	0.239781	0.705454	0.339897	LOC_Os02g08150.1	Ta-6D-COL28	0.145002	0.417783	0.347075
Ta-2D-COL6	Ta-6D-COL29	0.187465	0.404325	0.463649	TRIDC7AG025990.1	Ta-7D-COL46	0.0051662	0.0378829	0.136373	AET5Gv20418200.2	Ta-5B-COL14	0.0109729	0.0742154	0.147852	HORVU.MOREX.r3.7HG0740600.1	Ta-7A-COL38	0.0370713	0.158738	0.233537	SECCE6Rv1G0397690.1	Ta-6B-COL24	0.0230898	0.087844	0.262851	Sobic.010G115800.1	Ta-7B-COL41	0.193072	0.807913	0.238977	Zm00001eb379950_T001	Ta-7B-COL40	0.180272	0.574577	0.313748	KQL31375	Ta-6A-COL22	0.209906	0.398571	0.526646	LOC_Os02g08150.1	Ta-7A-COL38	0.24667	0.528848	0.466429
Ta-4A-COL7	Ta-4B-COL10	0.0314182	0.0738301	0.425548	TRIDC7AG027680.1	Ta-7D-COL48	0.00546351	0.0781448	0.0699152	AET6Gv20580900.1	Ta-2A-COL2	0.199605	0.418925	0.47647	HORVU.MOREX.r3.7HG0656470.1	Ta-7B-COL39	0.0549065	0.181568	0.302402	SECCE6Rv1G0407580.1	Ta-6B-COL25	0.0415824	0.159691	0.260392	Sobic.010G214000.1	Ta-7B-COL43	0.165288	0.34388	0.480654	Zm00001eb380460_T001	Ta-7B-COL41	0.199906	1.06597	0.187534	KQL31286	Ta-6B-COL25	0.127697	0.542321	0.235464	LOC_Os02g49880.1	Ta-7A-COL34	0.237825	0.538959	0.441266
Ta-4A-COL8	Ta-4B-COL9	0.0109812	0.0564426	0.194555	TRIDC7AG034350.2	Ta-7D-COL49	0.00822427	0.0835797	0.0984003	AET6Gv20580900.1	Ta-2B-COL4	0.192473	0.449927	0.427788	HORVU.MOREX.r3.7HG0670480.1	Ta-7B-COL40	0.0296335	0.103613	0.286002	SECCE6Rv1G0407180.1	Ta-6B-COL26	0.0319614	0.0843064	0.37911	Sobic.010G108500.1	Ta-7D-COL46	0.188182	0.511433	0.36795	Zm00001eb389540_T003	Ta-7B-COL43	0.168047	0.387226	0.433978	KQL31326	Ta-6B-COL26	0.250661	0.752552	0.333081	LOC_Os02g49230.2	Ta-7A-COL36	0.171202	0.859794	0.19912
Ta-4A-COL8	Ta-4D-COL11	0.0131896	0.0669714	0.196943	TRIDC7AG069500.1	Ta-7D-COL50	0.0207837	0.108669	0.191258	AET6Gv20580900.1	Ta-2D-COL6	0.184138	0.412007	0.44693	HORVU.MOREX.r3.7HG0671540.1	Ta-7B-COL41	0.0325696	0.11569	0.281524	SECCE6Rv1G0406920.1	Ta-6B-COL27	0.0392457	0.154214	0.254489	Sobic.010G123500.1	Ta-7D-COL48	0.108876	0.537749	0.202466	Zm00001eb379950_T001	Ta-7D-COL46	0.174798	0.568189	0.307641	KQL31375	Ta-6B-COL27	0.193227	0.371199	0.520548	LOC_Os02g49880.1	Ta-7B-COL40	0.237093	0.575183	0.412204
Ta-4B-COL9	Ta-4D-COL11	0.0144923	0.0839525	0.172625	TRIDC7AG000470.3	Ta-7D-COL44	0.0160649	0.0613155	0.262004	AET6Gv20735000.4	Ta-6A-COL22	0.0236706	0.106669	0.221908	HORVU.MOREX.r3.7HG0684940.1	Ta-7B-COL42	0.0203653	0.131025	0.155431	SECCE6Rv1G0386480.1	Ta-6D-COL28	0.0227554	0.108975	0.208812	Sobic.010G214000.1	Ta-7D-COL50	0.167539	0.366569	0.457045	Zm00001eb380990_T005	Ta-7D-COL48	0.115765	0.59526	0.194478	KQL31286	Ta-6D-COL30	0.140025	0.573219	0.244277	LOC_Os02g08150.1	Ta-7D-COL50	0.232711	0.506783	0.459192
Ta-5A-COL13	Ta-5B-COL14	0.0137304	0.0883373	0.155431	TRIDC6AG033880.1	Ta-2B-COL4	0.201332	0.493814	0.407709	AET6Gv20580900.1	Ta-6A-COL19	0.0128498	0.0789382	0.162783	HORVU.MOREX.r3.7HG0740600.1	Ta-7B-COL43	0.0270272	0.132965	0.203266	SECCE6Rv1G0407180.1	Ta-6D-COL31	0.0296022	0.0843643	0.350885	Sobic.002G408500.1	Ta-2A-COL1	0.239129	0.518531	0.461165	Zm00001eb389540_T003	Ta-7D-COL50	0.167385	0.383961	0.435941	KQL31375	Ta-6D-COL32	0.190524	0.410214	0.46445	LOC_Os02g49880.1	Ta-7D-COL46	0.236453	0.544758	0.434052
Ta-5A-COL13	Ta-5D-COL16	0.00890117	0.0905177	0.0983362	TRIDC6AG033880.1	Ta-2D-COL6	0.192845	0.461866	0.417535	AET6Gv20721800.1	Ta-6B-COL25	0.0416022	0.0974557	0.426883	HORVU.MOREX.r3.7HG0656470.1	Ta-7D-COL45	0.0502626	0.181389	0.277098	SECCE6Rv1G0407580.1	Ta-6D-COL30	0.0257753	0.121108	0.212828	Sobic.002G408500.1	Ta-2B-COL3	0.265896	0.560888	0.474063	Zm00001eb379680_T003	Ta-7D-COL44	0.375497	0.934844	0.401668	KQL28473	Ta-6D-COL28	0.162587	0.345203	0.470989	LOC_Os02g49230.2	Ta-7D-COL48	0.174368	0.881383	0.197834
Ta-5B-COL14	Ta-5D-COL16	0.0109704	0.0651404	0.168411	TRIDC6AG033880.1	Ta-6A-COL19	0.00142993	0.0159157	0.0898441	AET6Gv20735000.4	Ta-6B-COL27	0.0175758	0.0862739	0.203721	HORVU.MOREX.r3.7HG0670480.1	Ta-7D-COL46	0.0263972	0.0894606	0.295071	SECCE6Rv1G0406920.1	Ta-6D-COL32	0.032059	0.168271	0.19052	Sobic.002G408500.1	Ta-2D-COL5	0.266941	0.585019	0.456295	Zm00001eb216410_T001	Ta-4A-COL8	0.182496	0.462944	0.394209	KQL31326	Ta-6D-COL31	0.231951	0.743242	0.312081	LOC_Os03g22770.1	Ta-2A-COL1	0.391438	0.988162	0.396128
Ta-6A-COL21	Ta-6B-COL26	0.0196576	0.0379701	0.517713	TRIDC6AG043790.1	Ta-6B-COL25	0.0471329	0.144378	0.326454	AET6Gv20580900.1	Ta-6B-COL24	0.0157223	0.0835355	0.188212	HORVU.MOREX.r3.7HG0673610.1	Ta-7D-COL48	0.00986135	0.124953	0.0789204	SECCE6Rv1G0397690.1	Ta-6D-COL29	0.0204094	0.0792403	0.257564	Sobic.001G372700.1	Ta-2B-COL3	0.331749	1.04693	0.316877	Zm00001eb216410_T001	Ta-4B-COL9	0.1824	0.44874	0.406471	KQL28473	Ta-7A-COL38	0.260901	0.543659	0.479898	LOC_Os03g22770.1	Ta-2B-COL3	0.348828	1.00251	0.347953
Ta-6A-COL22	Ta-6B-COL27	0.0329783	0.11497	0.286843	TRIDC6AG044190.1	Ta-6B-COL26	0.0199679	0.0390968	0.51073	AET6Gv20721800.1	Ta-6D-COL30	0.00110294	0.00373135	0.295588	HORVU.MOREX.r3.7HG0684940.1	Ta-7D-COL49	0.0203559	0.134487	0.151359	SECCE6Rv1G0440120.1	Ta-6D-COL28	0.220261	0.449869	0.489611	Sobic.001G118100.1	Ta-4A-COL8	0.145478	0.462381	0.314629	Zm00001eb216410_T001	Ta-4D-COL11	0.181017	0.462944	0.391012	KQL31375	Ta-7B-COL40	0.243653	0.545165	0.446934	LOC_Os03g22770.1	Ta-2D-COL5	0.396753	1.015	0.39089
Ta-6A-COL19	Ta-6B-COL24	0.0200179	0.0964004	0.207653	TRIDC6AG044660.5	Ta-6B-COL27	0.0326925	0.109943	0.29736	AET6Gv20735000.4	Ta-6D-COL32	0.00103824	0.00304414	0.341062	HORVU.MOREX.r3.7HG0740600.1	Ta-7D-COL50	0.0295271	0.145633	0.202751	SECCE6Rv1G0440120.1	Ta-7A-COL38	0.024507	0.0967283	0.253359	Sobic.001G118100.1	Ta-4B-COL9	0.151383	0.436773	0.346595	Zm00001eb253650_T002	Ta-6A-COL22	0.241424	0.477284	0.505829	KQL31326	Ta-7B-COL41	0.351557	1.10271	0.318812	LOC_Os03g22770.1	Ta-4A-COL7	0.191081	0.607139	0.314724
Ta-6A-COL22	Ta-6D-COL32	0.0245748	0.10602	0.231795	TRIDC6AG033880.1	Ta-6B-COL24	0.0217223	0.114915	0.18903	AET6Gv20580900.1	Ta-6D-COL29	0.00286807	0.00397352	0.721797	HORVU.MOREX.r3.7HG0634580.1	Ta-7D-COL44	0.0419184	0.235614	0.177911	SECCE6Rv1G0407180.1	Ta-7A-COL35	0.267042	0.712267	0.374919	Sobic.001G372700.1	Ta-4D-COL12	0.211416	0.487247	0.4339	Zm00001eb253150_T001	Ta-6B-COL25	0.168825	0.651647	0.259074	KQL31375	Ta-7D-COL46	0.24539	0.512973	0.478368	LOC_Os03g50310.1	Ta-4A-COL8	0.122531	0.333983	0.366877
Ta-6A-COL19	Ta-6D-COL29	0.0115373	0.0882444	0.130743	TRIDC6AG043790.1	Ta-6D-COL30	0.0236262	0.0624345	0.378416	AET6Gv20735000.4	Ta-7A-COL34	0.266896	0.546326	0.488528	HORVU.MOREX.r3.6HG0593470.1	Ta-2A-COL2	0.193719	0.462096	0.419218	SECCE6Rv1G0406920.1	Ta-7A-COL34	0.309861	0.5708	0.542854	Sobic.001G118100.1	Ta-4D-COL11	0.146124	0.472627	0.309173	Zm00001eb253650_T002	Ta-6B-COL27	0.216932	0.458779	0.472847	KQL31286	Ta-7D-COL48	0.180431	0.8105	0.222617	LOC_Os03g50310.1	Ta-4B-COL9	0.119594	0.326896	0.365849
Ta-6A-COL21	Ta-6D-COL31	0.0118544	0.0237409	0.499327	TRIDC6AG044660.5	Ta-6D-COL32	0.0244855	0.108653	0.225354	AET6Gv20388100.2	Ta-7A-COL38	0.232431	0.45505	0.51078	HORVU.MOREX.r3.6HG0593470.1	Ta-2B-COL4	0.182793	0.493281	0.370566	SECCE6Rv1G0386480.1	Ta-7A-COL38	0.220434	0.520998	0.423099	Sobic.004G211200.1	Ta-2B-COL4	0.164117	0.381855	0.429789	Zm00001eb253150_T001	Ta-6D-COL30	0.177446	0.641581	0.276577	KQL28473	Ta-7D-COL50	0.254014	0.536619	0.473361	LOC_Os03g50310.1	Ta-4D-COL11	0.129264	0.344998	0.374681
Ta-6A-COL21	Ta-7A-COL35	0.255022	0.7925	0.321795	TRIDC6AG033880.1	Ta-6D-COL29	0.013147	0.102104	0.128761	AET6Gv20735000.4	Ta-7B-COL40	0.271696	0.595314	0.456392	HORVU.MOREX.r3.6HG0593470.1	Ta-2D-COL6	0.174869	0.451797	0.387052	SECCE6Rv1G0406920.1	Ta-7B-COL40	0.311448	0.634667	0.490726	Sobic.004G211200.1	Ta-2D-COL6	0.162164	0.365233	0.444002	Zm00001eb253650_T002	Ta-6D-COL32	0.221723	0.48139	0.460588	KQL10228	Ta-6B-COL27	0.269846	0.589494	0.457758	LOC_Os03g22770.1	Ta-4D-COL12	0.1887	0.577677	0.326652
Ta-6A-COL22	Ta-7A-COL34	0.24672	0.647178	0.381224	TRIDC6AG020940.1	Ta-6D-COL28	0.0177411	0.0584593	0.303477	AET6Gv20735000.4	Ta-7D-COL46	0.267684	0.563628	0.474929	HORVU.MOREX.r3.6HG0611620.1	Ta-6A-COL21	0.0269432	0.0674612	0.399389	SECCE6Rv1G0407180.1	Ta-7B-COL41	0.267506	0.737937	0.362505	Sobic.004G211200.1	Ta-6A-COL19	0.12919	0.322808	0.400206	Zm00001eb233790_T001	Ta-6D-COL28	0.175469	0.447624	0.392001	KQL11132	Ta-6D-COL28	0.245466	0.479825	0.511574	LOC_Os04g42020.1	Ta-2A-COL2	0.075015	0.2958	0.253601
Ta-6A-COL21	Ta-7B-COL41	0.267914	0.80679	0.332074	TRIDC6AG044190.1	Ta-6D-COL31	0.0154958	0.0389951	0.397379	AET6Gv20721800.1	Ta-7D-COL48	0.194548	0.881367	0.220735	HORVU.MOREX.r3.6HG0612450.1	Ta-6A-COL22	0.0469543	0.126159	0.372183	SECCE6Rv1G0440120.1	Ta-7D-COL50	0.0207922	0.088664	0.234506	Sobic.004G249500.1	Ta-6A-COL22	0.217525	0.441785	0.492378	Zm00001eb233790_T001	Ta-7A-COL38	0.231905	0.554971	0.417869	KQL10228	Ta-6D-COL32	0.302547	0.625713	0.483524	LOC_Os04g42020.1	Ta-2B-COL4	0.0763413	0.264321	0.288821
Ta-6A-COL22	Ta-7B-COL40	0.257812	0.70264	0.366919	TRIDC6AG044660.5	Ta-7A-COL34	0.245605	0.638357	0.384745	AET6Gv20388100.2	Ta-7D-COL50	0.225586	0.438115	0.5149	HORVU.MOREX.r3.6HG0593470.1	Ta-6A-COL19	0.0207279	0.117051	0.177084	SECCE6Rv1G0406920.1	Ta-7D-COL46	0.310678	0.588236	0.528152	Sobic.004G211200.1	Ta-6B-COL24	0.125537	0.317555	0.395323	Zm00001eb253650_T002	Ta-7A-COL34	0.279658	0.639303	0.437442	KQL10228	Ta-7A-COL34	0.158529	0.408682	0.387903	LOC_Os04g42020.1	Ta-2D-COL6	0.0765473	0.252144	0.303585
Ta-6A-COL22	Ta-7D-COL46	0.249061	0.659262	0.377789	TRIDC6AG044190.1	Ta-7A-COL35	0.2401	0.661528	0.362947	AET7Gv20520900.1	Ta-6A-COL22	0.249061	0.659262	0.377789	HORVU.MOREX.r3.6HG0610970.1	Ta-6B-COL25	0.0260367	0.127167	0.204745	SECCE6Rv1G0386480.1	Ta-7D-COL50	0.217168	0.457111	0.475089	Sobic.004G256200.1	Ta-6B-COL25	0.151358	0.544827	0.27781	Zm00001eb253150_T001	Ta-7A-COL36	0.197825	0.867004	0.22817	KQL11132	Ta-7A-COL38	0.151374	0.391153	0.386995	LOC_Os04g42020.1	Ta-6B-COL24	0.164066	0.439601	0.373215
Ta-6B-COL25	Ta-6D-COL30	0.0427751	0.0932199	0.458862	TRIDC6AG044660.5	Ta-7D-COL46	0.247934	0.650194	0.381323	AET7Gv20547200.7	Ta-6B-COL25	0.208018	0.892188	0.233155	HORVU.MOREX.r3.6HG0611620.1	Ta-6B-COL26	0.0308131	0.0538348	0.572364	SECCE5Rv1G0321650.1	Ta-5A-COL13	0.0141181	0.0960214	0.14703	Sobic.004G249500.1	Ta-6B-COL27	0.214594	0.44349	0.483875	Zm00001eb253650_T002	Ta-7B-COL40	0.276642	0.661618	0.418129	KQL10228	Ta-7B-COL40	0.163671	0.425615	0.384551	LOC_Os04g42020.1	Ta-6D-COL29	0.170248	0.45007	0.378271
Ta-6B-COL27	Ta-6D-COL32	0.0185129	0.0891979	0.207549	TRIDC6AG043790.1	Ta-7D-COL48	0.218523	0.893942	0.244449	AET7Gv20520900.1	Ta-6B-COL27	0.262334	0.574886	0.456324	HORVU.MOREX.r3.6HG0612450.1	Ta-6B-COL27	0.0274741	0.110245	0.249211	SECCE5Rv1G0321650.1	Ta-5B-COL14	0.0141181	0.0911591	0.154873	Sobic.004G211200.1	Ta-6D-COL29	0.123674	0.305975	0.404197	Zm00001eb233790_T001	Ta-7D-COL50	0.237826	0.576439	0.412578	KQL11132	Ta-7B-COL43	0.154945	0.388835	0.398485	LOC_Os06g16370.1	Ta-6A-COL21	0.219106	1.30045	0.168486
Ta-6B-COL24	Ta-6D-COL29	0.0144374	0.0929458	0.155331	TRIDC7BG017190.2	Ta-6B-COL26	0.254611	0.785191	0.324266	AET7Gv20547200.7	Ta-6D-COL30	0.196036	0.868801	0.225639	HORVU.MOREX.r3.6HG0593470.1	Ta-6B-COL24	0.0214351	0.101349	0.211499	SECCE5Rv1G0321650.1	Ta-5D-COL16	0.0105698	0.0982766	0.107551	Sobic.004G256200.1	Ta-6D-COL30	0.161134	0.569201	0.283087	Zm00001eb253650_T002	Ta-7D-COL46	0.275948	0.672463	0.410354	KQL10228	Ta-7D-COL46	0.155267	0.422195	0.367762	LOC_Os06g15330.1	Ta-6A-COL22	0.286464	0.547213	0.523496
Ta-6B-COL26	Ta-6D-COL31	0.0118392	0.0238431	0.496548	TRIDC7BG016570.1	Ta-6B-COL27	0.27559	0.6083	0.45305	AET7Gv20520900.1	Ta-6D-COL32	0.275056	0.572191	0.480707	HORVU.MOREX.r3.6HG0610970.1	Ta-6D-COL30	0.0500803	0.166841	0.300168	SECCE5Rv1G0344000.1	Ta-5D-COL17	0.148747	0.122395	1.2153	Sobic.004G063200.1	Ta-6D-COL28	0.158235	0.464322	0.340787	Zm00001eb253150_T001	Ta-7D-COL48	0.202891	0.920409	0.220435	KQL11132	Ta-7D-COL50	0.153852	0.39334	0.391143	LOC_Os06g16370.1	Ta-6B-COL26	0.216002	1.33878	0.161343
Ta-6B-COL26	Ta-7A-COL35	0.259778	0.776585	0.334513	TRIDC7BG018420.2	Ta-6B-COL25	0.205647	0.87605	0.234744	AET7Gv21212200.3	Ta-6D-COL28	0.225556	0.431343	0.522915	HORVU.MOREX.r3.6HG0612450.1	Ta-6D-COL32	0.0333179	0.115581	0.288264	SECCE4Rv1G0219330.1	Ta-4A-COL8	0.0177343	0.0822507	0.215612	Sobic.004G249500.1	Ta-6D-COL32	0.2329	0.474362	0.490976	Zm00001eb280600_T002	Ta-6A-COL22	0.29401	0.659572	0.445758	KQK90887	Ta-2B-COL3	0.332871	0.873946	0.380883	LOC_Os06g15330.1	Ta-6B-COL27	0.260644	0.52515	0.496323
Ta-6B-COL27	Ta-7A-COL34	0.262537	0.567173	0.462886	TRIDC7BG016570.1	Ta-6D-COL32	0.273357	0.600727	0.455043	AET7Gv20333700.1	Ta-7A-COL33	0.0321512	0.0959051	0.335239	HORVU.MOREX.r3.6HG0569830.1	Ta-6D-COL28	0.0306687	0.168898	0.181581	SECCE4Rv1G0234950.1	Ta-4A-COL7	0.0445792	0.137887	0.323302	Sobic.004G256200.1	Ta-7A-COL36	0.17974	0.818838	0.219506	Zm00001eb280600_T002	Ta-6B-COL27	0.292475	0.634613	0.460871	KQK87465	Ta-4A-COL8	0.121123	0.343402	0.352715	LOC_Os06g19444.1	Ta-6B-COL25	0.162071	0.871991	0.185863
Ta-6B-COL26	Ta-7B-COL41	0.258938	0.79088	0.327405	TRIDC7BG063900.2	Ta-7A-COL38	0.0182899	0.100961	0.181158	AET7Gv20520900.1	Ta-7A-COL34	0.0051662	0.0314347	0.164347	HORVU.MOREX.r3.6HG0593470.1	Ta-6D-COL29	0.0188188	0.106638	0.176474	SECCE4Rv1G0219330.1	Ta-4B-COL9	0.0199919	0.089376	0.223683	Sobic.004G063200.1	Ta-7A-COL38	0.253572	0.570544	0.44444	Zm00001eb280600_T002	Ta-6D-COL32	0.293937	0.684128	0.429653	KQK87465	Ta-4B-COL9	0.123934	0.342906	0.361422	LOC_Os06g44450.1	Ta-6D-COL28	0.200796	0.470227	0.427019
Ta-6B-COL27	Ta-7B-COL40	0.275712	0.607278	0.454013	TRIDC7BG004950.2	Ta-7A-COL33	0.0287943	0.0929622	0.309742	AET7Gv20547200.7	Ta-7A-COL36	0.00546252	0.0740862	0.0737319	HORVU.MOREX.r3.6HG0611620.1	Ta-6D-COL31	0.0230197	0.0535942	0.429518	SECCE4Rv1G0234950.1	Ta-4B-COL10	0.0489071	0.131974	0.370581	Sobic.004G249500.1	Ta-7B-COL40	0.245526	0.609374	0.402915	Zm00001eb280600_T002	Ta-7A-COL34	0.181078	0.519927	0.348275	KQK87465	Ta-4D-COL11	0.128037	0.348832	0.367045	LOC_Os06g16370.1	Ta-6D-COL31	0.214677	1.37431	0.156207
Ta-6B-COL27	Ta-7D-COL46	0.261555	0.571371	0.457766	TRIDC7BG016570.1	Ta-7A-COL34	0.011411	0.0575976	0.198116	AET7Gv20645600.3	Ta-7A-COL37	0.00914088	0.0928721	0.0984244	HORVU.MOREX.r3.6HG0611620.1	Ta-7A-COL35	0.204572	0.48437	0.422347	SECCE4Rv1G0234950.1	Ta-4D-COL12	0.0450714	0.137231	0.328434	Sobic.004G063200.1	Ta-7B-COL43	0.249173	0.544494	0.457624	Zm00001eb280600_T002	Ta-7B-COL40	0.188274	0.543922	0.346142	KQK90887	Ta-4D-COL12	0.212186	0.498603	0.425561	LOC_Os06g16370.1	Ta-6D-COL31	0.214677	1.37431	0.156207
Ta-6B-COL25	Ta-7D-COL48	0.208018	0.904995	0.229856	TRIDC7BG017190.2	Ta-7A-COL35	0.0166929	0.104914	0.159111	AET7Gv21212200.3	Ta-7A-COL38	0.020771	0.108873	0.190782	HORVU.MOREX.r3.6HG0612450.1	Ta-7A-COL34	0.297591	0.604096	0.492622	SECCE4Rv1G0219330.1	Ta-4D-COL11	0.0199808	0.0968808	0.206241	Sobic.004G249500.1	Ta-7D-COL46	0.244128	0.609382	0.400615	Zm00001eb280600_T002	Ta-7D-COL46	0.180429	0.516351	0.34943						LOC_Os06g15330.1	Ta-6D-COL32	0.287888	0.581934	0.49471
Ta-6D-COL31	Ta-7A-COL35	0.263419	0.795524	0.331126	TRIDC7BG018420.2	Ta-7A-COL36	0.00327125	0.0742068	0.0440828	AET7Gv20333700.1	Ta-7B-COL39	0.0301643	0.0904198	0.333603	HORVU.MOREX.r3.6HG0569830.1	Ta-7A-COL38	0.230753	0.545719	0.422841	SECCE4Rv1G0248720.1	Ta-6A-COL21	0.263778	0.807513	0.326655	Sobic.004G256200.1	Ta-7D-COL48	0.183038	0.848155	0.215808	Zm00001eb184340_T001	Ta-2A-COL2	0.213767	0.36354	0.588016						LOC_Os06g19444.1	Ta-6D-COL30	0.164466	0.885326	0.185769
Ta-6D-COL32	Ta-7A-COL34	0.274269	0.554815	0.494342	TRIDC7BG025530.1	Ta-7A-COL37	0.0119323	0.111807	0.106722	AET7Gv20520900.1	Ta-7B-COL40	0.00932816	0.037843	0.246496	HORVU.MOREX.r3.6HG0611620.1	Ta-7B-COL41	0.208703	0.566011	0.368725	SECCE4Rv1G0249360.1	Ta-6A-COL22	0.255418	0.639017	0.399704	Sobic.006G135100.1	Ta-2A-COL2	0.0945412	0.381047	0.248109	Zm00001eb184340_T001	Ta-2B-COL4	0.207905	0.370473	0.561187						LOC_Os06g15330.1	Ta-7A-COL34	0.163153	0.343298	0.47525
Ta-6D-COL28	Ta-7A-COL38	0.2324	0.448111	0.51862	TRIDC7BG004950.2	Ta-7B-COL39	0.00370257	0.00535239	0.69176	AET7Gv20645600.3	Ta-7B-COL42	0.010078	0.0778422	0.129467	HORVU.MOREX.r3.6HG0612450.1	Ta-7B-COL40	0.302345	0.646775	0.467466	SECCE4Rv1G0247780.1	Ta-6B-COL25	0.20576	0.898564	0.228987	Sobic.006G135100.1	Ta-2B-COL4	0.101825	0.425943	0.239059	Zm00001eb184340_T001	Ta-2D-COL6	0.208938	0.374715	0.557591						LOC_Os06g16370.1	Ta-7A-COL35	0.165566	0.708869	0.233563
Ta-6D-COL31	Ta-7B-COL41	0.262576	0.7985	0.328836	TRIDC7BG016570.1	Ta-7B-COL40	0.00103057	0.00617923	0.16678	AET7Gv21212200.3	Ta-7B-COL43	0.0146138	0.108601	0.134565	HORVU.MOREX.r3.6HG0612450.1	Ta-7D-COL46	0.298678	0.628734	0.475046	SECCE4Rv1G0248720.1	Ta-6B-COL26	0.268145	0.82848	0.323659	Sobic.006G135100.1	Ta-2D-COL6	0.10332	0.364788	0.283233	Zm00001eb184340_T001	Ta-6A-COL19	0.167517	0.446326	0.375324						LOC_Os06g19444.1	Ta-7A-COL36	0.0951285	0.496169	0.191726
Ta-6D-COL28	Ta-7B-COL43	0.227913	0.484362	0.470543	TRIDC7BG017190.2	Ta-7B-COL41	0.00342988	0.00738013	0.464746	AET7Gv20645600.3	Ta-7D-COL49	0.00090854	0.0054895	0.165505	HORVU.MOREX.r3.6HG0610970.1	Ta-7D-COL48	0.203737	1.0003	0.203676	SECCE4Rv1G0249360.1	Ta-6B-COL27	0.275136	0.583934	0.471176	Sobic.006G135100.1	Ta-6B-COL24	0.169719	0.55792	0.3042	Zm00001eb184340_T001	Ta-6B-COL24	0.16349	0.43255	0.377968						LOC_Os06g44450.1	Ta-7A-COL38	0.150019	0.451022	0.332619
Ta-6D-COL32	Ta-7B-COL40	0.273477	0.599718	0.456009	TRIDC7BG063900.2	Ta-7B-COL43	0.00362538	0.0284563	0.127402						HORVU.MOREX.r3.6HG0569830.1	Ta-7D-COL50	0.197063	0.494183	0.398765	SECCE4Rv1G0247780.1	Ta-6D-COL30	0.21939	0.856959	0.25601	Sobic.006G135100.1	Ta-6D-COL29	0.179839	0.523552	0.343498	Zm00001eb189080_T002	Ta-6B-COL25	0.163393	0.559739	0.291909						LOC_Os06g15330.1	Ta-7B-COL40	0.161302	0.370327	0.435565
Ta-6D-COL30	Ta-7D-COL48	0.196036	0.881367	0.222422	TRIDC7BG063900.2	Ta-7D-COL50	0.0133769	0.100772	0.132744						HORVU.MOREX.r3.5HG0469210.1	Ta-5A-COL13	0.0278907	0.1178	0.236763	SECCE4Rv1G0249360.1	Ta-6D-COL32	0.262716	0.587317	0.447316						Zm00001eb184340_T001	Ta-6D-COL29	0.16479	0.415706	0.396411						LOC_Os06g16370.1	Ta-7B-COL41	0.166867	0.726153	0.229796
Ta-6D-COL32	Ta-7D-COL46	0.275056	0.572191	0.480707	TRIDC7BG004950.2	Ta-7D-COL45	0.0340002	0.096633	0.351848						HORVU.MOREX.r3.5HG0469210.1	Ta-5B-COL14	0.0278778	0.084346	0.330517	SECCE4Rv1G0247780.1	Ta-7A-COL36	0.00546252	0.069999	0.0780371						Zm00001eb189080_T002	Ta-6D-COL30	0.171983	0.566578	0.303547						LOC_Os06g44450.1	Ta-7B-COL43	0.159318	0.436277	0.365176
Ta-6D-COL28	Ta-7D-COL50	0.225556	0.431343	0.522915	TRIDC7BG016570.1	Ta-7D-COL46	0.0103682	0.044387	0.233587						HORVU.MOREX.r3.5HG0469210.1	Ta-5D-COL16	0.0229477	0.0864105	0.265566	SECCE4Rv1G0248720.1	Ta-7A-COL35	0.012621	0.0503252	0.250789						Zm00001eb016800_T002	Ta-2A-COL1	0.285592	0.934309	0.305671						LOC_Os06g15330.1	Ta-7D-COL46	0.158576	0.355674	0.445845
Ta-7A-COL33	Ta-7B-COL39	0.0268399	0.086802	0.309209	TRIDC7BG018420.2	Ta-7D-COL48	0.00217964	0.0499384	0.0436465						HORVU.MOREX.r3.4HG0337070.1	Ta-4A-COL8	0.0239086	0.131763	0.181452	SECCE4Rv1G0249360.1	Ta-7A-COL34	0.0192853	0.0559961	0.344404						Zm00001eb016800_T002	Ta-2B-COL3	0.306318	0.940014	0.325865						LOC_Os06g19444.1	Ta-7D-COL48	0.09494	0.496928	0.191054
Ta-7A-COL34	Ta-7B-COL40	0.01037	0.0575362	0.180235	TRIDC7BG025530.1	Ta-7D-COL49	0.00915623	0.0748104	0.122392						HORVU.MOREX.r3.4HG0377280.3	Ta-4A-COL7	0.0706382	0.200906	0.351598	SECCE4Rv1G0259860.1	Ta-7A-COL33	0.07045	0.0820694	0.858421						Zm00001eb016800_T002	Ta-2D-COL5	0.306475	0.95643	0.320436						LOC_Os06g01340.1	Ta-7D-COL44	0.565388	0.814315	0.694312
Ta-7A-COL35	Ta-7B-COL41	0.0184412	0.107041	0.172281	TRIDC5AG049390.1	Ta-5B-COL15	0.0278917	0.0676133	0.412517						HORVU.MOREX.r3.4HG0337070.1	Ta-4B-COL9	0.0211008	0.133451	0.158117	SECCE4Rv1G0248720.1	Ta-7B-COL41	0.0202149	0.110087	0.183626						Zm00001eb054810_T001	Ta-4A-COL8	0.165326	0.521781	0.316849						LOC_Os06g44450.1	Ta-7D-COL50	0.152546	0.432278	0.352888
Ta-7A-COL37	Ta-7B-COL42	0.0119323	0.114987	0.103771	TRIDC5AG027440.2	Ta-5B-COL14	0.014502	0.0719113	0.201665						HORVU.MOREX.r3.4HG0377280.3	Ta-4D-COL12	0.0458924	0.17152	0.267563	SECCE4Rv1G0249360.1	Ta-7B-COL40	0.0251245	0.0642791	0.390865						Zm00001eb054810_T001	Ta-4B-COL9	0.166613	0.488461	0.341099						LOC_Os07g47140.1	Ta-2A-COL1	0.241119	0.658895	0.365944
Ta-7A-COL38	Ta-7B-COL43	0.0195371	0.104778	0.186462	TRIDC5AG049390.1	Ta-5D-COL17	0.0329669	0.0712803	0.462496						HORVU.MOREX.r3.4HG0337070.1	Ta-4D-COL11	0.0216521	0.131763	0.164326	SECCE4Rv1G0259860.1	Ta-7B-COL39	0.0411995	0.0919319	0.448153						Zm00001eb036970_T001	Ta-7A-COL37	0.150139	0.669465	0.224267						LOC_Os07g47140.1	Ta-2B-COL3	0.227426	0.664216	0.342398
Ta-7A-COL33	Ta-7D-COL45	0.0321512	0.0899111	0.357588	TRIDC5AG027440.2	Ta-5D-COL16	0.00993542	0.0815282	0.121865						HORVU.MOREX.r3.2HG0115000.1	Ta-2A-COL1	0.101061	0.154774	0.652958	SECCE4Rv1G0247780.1	Ta-7D-COL48	0.00218063	0.030288	0.0719964						Zm00001eb036970_T001	Ta-7B-COL42	0.148712	0.658528	0.225824						LOC_Os07g47140.1	Ta-2D-COL5	0.255074	0.717931	0.35529
Ta-7A-COL34	Ta-7D-COL46	0.0051662	0.0378829	0.136373	TRIDC6BG040430.1	Ta-2A-COL2	0.191814	0.410726	0.467012						HORVU.MOREX.r3.2HG0178580.1	Ta-2A-COL2	0.012795	0.0841901	0.151978	SECCE4Rv1G0249360.1	Ta-7D-COL46	0.0198169	0.0543079	0.364899						Zm00001eb036970_T001	Ta-7D-COL49	0.151332	0.605705	0.249844						LOC_Os08g42440.1	Ta-7A-COL37	0.12893	0.612171	0.210612
Ta-7A-COL36	Ta-7D-COL48	0.00546252	0.0781958	0.0698569	TRIDC6BG040430.1	Ta-2B-COL4	0.182132	0.44178	0.412269						HORVU.MOREX.r3.2HG0115000.1	Ta-2B-COL3	0.0935392	0.178622	0.52367	SECCE4Rv1G0259860.1	Ta-7D-COL45	0.0361975	0.0782833	0.462391						Zm00001eb110960_T001	Ta-2A-COL1	0.300655	0.493132	0.609684						LOC_Os08g42440.1	Ta-7B-COL42	0.12538	0.642718	0.195077
Ta-7A-COL37	Ta-7D-COL49	0.00822176	0.0867182	0.0948101	TRIDC6BG052290.4	Ta-6A-COL22	0.0314125	0.116903	0.268706						HORVU.MOREX.r3.2HG0178580.1	Ta-2B-COL4	0.00842114	0.111897	0.0752577											Zm00001eb078490_T002	Ta-2A-COL2	0.267978	0.6667	0.401946						LOC_Os08g42440.1	Ta-7D-COL49	0.122003	0.621566	0.196283
Ta-7A-COL38	Ta-7D-COL50	0.020771	0.108873	0.190782	TRIDC6BG040430.1	Ta-6A-COL19	0.0293389	0.108504	0.270394						HORVU.MOREX.r3.2HG0178580.1	Ta-2D-COL6	0.009827	0.0698178	0.140752											Zm00001eb078490_T002	Ta-2B-COL4	0.279804	0.668828	0.41835						LOC_Os09g06464.1	Ta-5A-COL13	0.160018	0.436234	0.366816
Ta-7B-COL39	Ta-7D-COL45	0.0301643	0.0844377	0.357237	TRIDC6BG052290.4	Ta-6B-COL27	0.00105005	0.00612248	0.171508						HORVU.MOREX.r3.2HG0115000.1	Ta-2D-COL5	0.0910173	0.165943	0.548485											Zm00001eb110960_T001	Ta-2B-COL3	0.272351	0.5463	0.498538						LOC_Os09g06464.1	Ta-5B-COL14	0.16331	0.432961	0.377193
Ta-7B-COL40	Ta-7D-COL46	0.00932816	0.0443401	0.210377	TRIDC6BG040430.1	Ta-6B-COL24	0.0122767	0.0124528	0.985853						HORVU.MOREX.r3.2HG0178580.1	Ta-6B-COL24	0.205071	0.450288	0.455422											Zm00001eb078490_T002	Ta-2D-COL6	0.286314	0.683685	0.41878						LOC_Os09g06464.1	Ta-5D-COL16	0.155532	0.459533	0.338456
Ta-7B-COL42	Ta-7D-COL49	0.00915623	0.0778422	0.117625	TRIDC6BG051370.5	Ta-6D-COL30	0.0426453	0.0973264	0.438168						HORVU.MOREX.r3.2HG0178580.1	Ta-6D-COL29	0.202262	0.428128	0.472435											Zm00001eb110960_T001	Ta-2D-COL5	0.285422	0.582436	0.490049						LOC_Os09g33550.1	Ta-7A-COL37	0.324285	0.741628	0.437261
Ta-7B-COL43	Ta-7D-COL50	0.0146138	0.108601	0.134565	TRIDC6BG052290.4	Ta-6D-COL32	0.0169559	0.0910206	0.186286																					Zm00001eb078490_T002	Ta-6A-COL19	0.336808	0.828536	0.40651						LOC_Os09g33550.1	Ta-7B-COL42	0.309559	0.763842	0.405265
					TRIDC6BG026790.2	Ta-6D-COL28	0.0152774	0.0740886	0.206205																					Zm00001eb078490_T002	Ta-6B-COL24	0.314059	0.858275	0.365919						LOC_Os09g33550.1	Ta-7D-COL49	0.318159	0.774726	0.410673
					TRIDC6BG040430.1	Ta-6D-COL29	0.025011	0.104866	0.238504																					Zm00001eb078490_T002	Ta-6D-COL29	0.325933	0.778677	0.418573
					TRIDC6BG052290.4	Ta-7A-COL34	0.260449	0.560229	0.464898																					Zm00001eb425790_T001	Ta-2A-COL2	0.103238	0.471292	0.219054
					TRIDC6BG026790.2	Ta-7A-COL38	0.247761	0.502308	0.493245																					Zm00001eb425790_T001	Ta-2B-COL4	0.11654	0.504834	0.230848
					TRIDC6BG052290.4	Ta-7D-COL46	0.259466	0.564392	0.459727																					Zm00001eb425790_T001	Ta-2D-COL6	0.118126	0.46623	0.253363
					TRIDC4AG020160.2	Ta-4A-COL7	0.00883825	0.0111319	0.793955																					Zm00001eb425790_T001	Ta-6B-COL24	0.169623	0.681616	0.248854
					TRIDC4AG020160.2	Ta-4B-COL10	0.0413562	0.0868739	0.476049																					Zm00001eb425790_T001	Ta-6D-COL29	0.183862	0.65018	0.282787
					TRIDC4AG041890.2	Ta-4B-COL9	0.0109852	0.0563801	0.194841
					TRIDC4AG041890.2	Ta-4D-COL11	0.0131944	0.0668967	0.197236
					TRIDC4AG020160.2	Ta-4D-COL12	0.0363267	0.0916534	0.396349
					TRIDC5BG028750.3	Ta-5A-COL13	0.0142776	0.070502	0.202514
					TRIDC5BG028750.3	Ta-5D-COL16	0.0124836	0.0642729	0.194228
					TRIDC5BG053210.1	Ta-5D-COL17	0.0335877	0.154389	0.217552
					TRIDC4BG028440.2	Ta-4A-COL7	0.0402588	0.0995826	0.404276
					TRIDC4BG007110.1	Ta-4A-COL8	0.0120926	0.0563801	0.214483
					TRIDC4BG028440.2	Ta-4B-COL10	0.00835082	0.0156613	0.533215
					TRIDC4BG028440.2	Ta-4D-COL12	0.0253061	0.0523527	0.483378
					TRIDC4BG007110.1	Ta-4D-COL11	0.0156103	0.0838579	0.186151
					TRIDC2AG014410.2	Ta-2A-COL1	0.0142833	0.0171534	0.832681
					TRIDC2AG051230.3	Ta-2B-COL4	0.00587159	0.078503	0.0747945
					TRIDC2AG014410.2	Ta-2B-COL3	0.0640405	0.132643	0.482804
					TRIDC2AG051230.3	Ta-2D-COL6	0.00881823	0.0641858	0.137386
					TRIDC2AG014410.2	Ta-2D-COL5	0.0566678	0.167106	0.339113
					TRIDC2AG051230.3	Ta-6B-COL24	0.201479	0.43754	0.460482
					TRIDC2AG051230.3	Ta-6D-COL29	0.196559	0.421268	0.466589
					TRIDC2BG054480.3	Ta-2A-COL2	0.00583448	0.0779029	0.0748943
					TRIDC2BG017540.1	Ta-2A-COL1	0.0811602	0.221491	0.366426
					TRIDC2BG017540.1	Ta-2B-COL3	0.0683711	0.139795	0.489082
					TRIDC2BG054480.3	Ta-2D-COL6	0.00432382	0.0919282	0.0470347
					TRIDC2BG017540.1	Ta-2D-COL5	0.0683399	0.211059	0.323795
					TRIDC2BG054480.3	Ta-6B-COL24	0.19712	0.463701	0.4251
					TRIDC2BG054480.3	Ta-6D-COL29	0.197226	0.444842	0.443362
