# Supplementary material for: Genome-wide identification and characterization analysis of CONSTANS-like gene family in wheat (Triticum aestivum L.)
Source: Front Plant Sci. 2025 Oct 16;16:1646979. doi: 10.3389/fpls.2025.1646979 (PMC12573777; doi:10.3389/fpls.2025.1646979)
Supplement: Supplementary Table 4 — The cis-elements of TaCOLs in promoter regions contained plant growth/development, phytohormone response, and stress response-related. [file Table4.xlsx]

## Sheet: Sheet1
Table S4. The promoter regions of TaCOL genes contained plant growth/development, phytohormone response, and stress response-related cis-elements.
Fuctions	Motifs related to plant growth and development											Motifs related to phytohormone response								Biotic and abiotic stresses
Gene ID	light										meristem expression	ABA stress	auxin responsiveness		GA stress			MeJA-responsiveness	SA stress	anaerobic induction	anoxic specific inducibility	drought stress			low temperature stress	defense and stress
	Sp1	AE-box	TCT-motif	Box 4	GATA-motif	G-box	GT1-motif	I-box	ACE	TCCC-motif	CAT-box	ABRE	AuxRR-core	TGA-element	TATC-box	P-box	GARE-motif	TGACG/CGTCA-motif	TCA-element	ARE	GC-motif	MYB	MYC	MBS	LTR	TC-rich repeats
Ta-2A-COL1	4					6					1	7	1	1			1	1	1	3		7	3	1	3
Ta-2A-COL2	2					5					2	6	1	2				3		1	2	11	2	1		1
Ta-2B-COL3	2	1		1		8					3	8		1			1	5	3	2	1	8	6
Ta-2B-COL4	4					8					1	8		2			1		1		6	11	3
Ta-2D-COL5	2					7						7		1			1	1	1	1		10	4	2
Ta-2D-COL6	1					10	2		1	1	1	10		4				1	1		1	9	2		2	1
Ta-4A-COL7	3				1	2					2	2					1	6			1	9	1	1
Ta-4A-COL8	3			4		2						4	1					1		2		3	6
Ta-4B-COL9	3			4		6	1					6	3					2	1	7		6	3	1		1
Ta-4B-COL10	2				1	4			1		3	4		3		1		3		1	1	2	3
Ta-4D-COL11		1		4		2		1		1		2					1	1		5		7	1
Ta-4D-COL12					1	4				1		4		2		2		7		1		4	1
Ta-5A-COL13	1		2	1	2	10	1	1			1	10			1			3	1	2	1	13		2
Ta-5B-COL14	4				1	4		1				4				1	1	2		1		11
Ta-5B-COL15	8					9						8		1			2	8		1	2	8	1
Ta-5D-COL16				1	3	2	2	1				3			1					3		2	7		1
Ta-5D-COL17	4		1	2	1	5					2	5	1	1				6		1	1	5	3		2
Ta-6A-COL18	3		2	1		7	1					6			1	1		7			2	5	5	1	2
Ta-6A-COL19	5					8		1		1		7						3			1	7	2	1	1
Ta-6A-COL20	2	2		1	1	4	1	1		1	2	5		1		1	1	1	1	3		10	4	2	1
Ta-6A-COL21			1		2	1					1	2				2				2		15	3	2	1	2
Ta-6A-COL22	1				2	3	3	1			1	2		2				2		1	1	10	1		1
Ta-6B-COL23	3			1		10	1				2	7				2		10			1	3	3		1
Ta-6B-COL24	3			1		5		1	2	1		2		2				2	1		1	7	4	3	1
Ta-6B-COL25	2	1		1	1	2	2			2	2	3	1	1		1		1		4		7	5	1	2
Ta-6B-COL26			1			4	1				1	4				3	1					14	4	1		1
Ta-6B-COL27	4				1	2	1	1			1	4		1				2		2	2	3	1		1
Ta-6D-COL28	3			1		10	1	1			1	7						9		1	2	5	4
Ta-6D-COL29	7					7		1		2	2	4						4			2	7	4	2	2
Ta-6D-COL30	3			3	1	2	1			2	2	2	1	2		2		1		3		6	6	2	1	2
Ta-6D-COL31			1		1	3	1					4				2		1		1		11	3	1		1
Ta-6D-COL32					1	8	1	1				10						1			1	9	8			1
Ta-7A-COL33					2	3		2	1	1		2		1	1		1	2		2		9	4	2	1	1
Ta-7A-COL34	1	1		2	1	3		1				3		2		1		1		2	3		4		1	1
Ta-7A-COL35			1			5	1			1		5		1		1		1		4		8	2	2
Ta-7A-COL36			1			2				1		2					1		2	5		4	2		1	1
Ta-7A-COL37	1		1	1		8				2		8	1	2		1		1				2	7		2
Ta-7A-COL38			1	1		7			1		1	7		1				2	1	2	2	3	2		2
Ta-7B-COL39	1	1			1	2	1	1			1	2				1		3		1		5	6		2	1
Ta-7B-COL40			1	1		4	2	2				3	1	1				2		3	1	3	6		1	2
Ta-7B-COL41			1	1				1				1		2		1	1	2		1		11	2	1	2	1
Ta-7B-COL42	1	1				6				2		5	1	2		1		1	1	2		1	7			1
Ta-7B-COL43	1		1			9		1		1	1	11						2	1	3	3	2	2		4	1
Ta-7D-COL44	3	1	3			7		2	1		2	8				1		3		1	3	12	7	1	1	1
Ta-7D-COL45	1	1				8				2	2	4		1			1	5		1	3	11		1	3
Ta-7D-COL46	1		1	1		7	1	1		1	1	5		1				2		6	2	8	4	2	1	1
Ta-7D-COL47				1		1		1				3		1		1	1	2		2		14		2		1
Ta-7D-COL48	1		1	1		2				2		2						1	1	4		3	2			1
Ta-7D-COL49	1	1	1	1		6				2		5	1	3		1			1			4	7		1	1
Ta-7D-COL50	1		3			8					1	8				1			1	2	2	1	3		4	1
Ta-U-COL51	3		1		1	3	1	2		1	2	4		2			1	4		1	2	12	4	3		1
