# Supplementary material for: Genome-wide identification and characterization analysis of CONSTANS-like gene family in wheat (Triticum aestivum L.)
Source: Front Plant Sci. 2025 Oct 16;16:1646979. doi: 10.3389/fpls.2025.1646979 (PMC12573777; doi:10.3389/fpls.2025.1646979)
Supplement: Supplementary Table 5 — The SRR number corresponding to wheat treatments. [file Table5.xlsx]

## Sheet: Sheet1
Table S5. The SRR number corresponding to wheat treatments.
SRR number	Treatment
SRR7142008	ABA_24 h-2
SRR7142009	ABA_24 h-3
SRR7142010	PEG_24 h-3
SRR7142011	ABA_24 h-1
SRR7142012	PEG_24 h-1
SRR7142013	PEG_24 h-2
SRR7142014	CK_24 h-2
SRR7142015	CK_24 h-3
SRR7142016	ABA_3 h-1
SRR7142017	ABA_3 h-2
SRR7142018	PEG_3 h-2
SRR7142019	PEG_3 h-3
SRR7142020	CK_3 h-3
SRR7142021	PEG_3 h-1
SRR7142022	CK_3 h-1
SRR7142023	CK_3 h-2
SRR7142024	ABA_3 h-3
SRR7142025	CK_24 h-1
