# Supplementary material for: Genome-wide identification and characterization analysis of CONSTANS-like gene family in wheat (Triticum aestivum L.)
Source: Front Plant Sci. 2025 Oct 16;16:1646979. doi: 10.3389/fpls.2025.1646979 (PMC12573777; doi:10.3389/fpls.2025.1646979)
Supplement: Supplementary Table 6 — Expression levels under different temperatures, across five tissues and four developmental stages. [file Table6.xlsx]

## Sheet: Sheet1
Table S6. Expression levels under different temperatures, across five tissues and four developmental stages
Name	4℃	23℃		Name	Root	Stem	Leaf	Spike	Grain		Name	Booting	Heading	Anthesis	Grain-filling
Ta-7D-COL48	66.3943	77.1503		Ta-2D-COL6	0.149777	0.722265	2.47583	0.600237	0.603711		Ta-7B-COL43	133.937	120.003	206.946	218.749
Ta-2B-COL4	48.5099	74.7366		Ta-5B-COL14	0.030966	0.558054	2.26888	0.204353	0.859363		Ta-2B-COL4	163.547	132.262	198.643	89.1501
Ta-7A-COL36	48.2917	69.3389		Ta-5D-COL16	0.075759	0.677663	2.1853	0.398676	0.501986		Ta-2D-COL6	137.103	113.915	135.326	72.8739
Ta-5D-COL16	48.8629	57.9923		Ta-2B-COL4	0.587795	0.71137	2.08857	0.613555	0.437079		Ta-7D-COL50	89.0219	73.7995	130.643	93.022
Ta-2A-COL2	48.6332	49.2981		Ta-4B-COL9	0.005365	0.487075	1.7206	0.536949	0.16332		Ta-7A-COL38	81.668	63.9862	115.153	77.1697
Ta-2D-COL6	50.4109	49.0957		Ta-7A-COL37	4.79403	3.14928	1.52881	1.2121	2.95177		Ta-7A-COL36	72.4037	69.9478	114.148	108.552
Ta-5A-COL13	57.0319	49.0723		Ta-5A-COL13	0	0.318295	1.42707	0.07437	0.313964		Ta-2A-COL2	78.8081	68.2677	108.328	49.6997
Ta-5B-COL14	47.937	47.7768		Ta-7D-COL49	2.98448	2.29552	1.38393	0.639692	2.07253		Ta-4B-COL9	51.5437	59.5698	97.1175	48.7204
Ta-4D-COL11	30.0241	29.3687		Ta-4B-COL10	3.0412	1.83678	1.18187	1.09731	1.14834		Ta-4D-COL11	71.2511	65.9776	94.1594	65.8324
Ta-4A-COL8	24.6697	27.0159		Ta-4A-COL8	0.007385	0.438933	1.07093	0.383095	0.191326		Ta-4A-COL8	78.9532	67.6519	91.8465	50.8415
Ta-7D-COL50	32.8807	25.4597		Ta-4D-COL11	0.007322	0.504492	1.05142	0.513786	0.172366		Ta-5A-COL13	91.812	64.4226	88.9384	23.3882
Ta-4B-COL9	28.9225	24.6864		Ta-7B-COL42	3.56419	2.37188	1.03105	0.88654	2.30525		Ta-6D-COL28	55.4281	43.9909	84.7643	69.3248
Ta-6D-COL28	14.995	23.9741		Ta-4D-COL12	2.06564	1.85967	0.921107	0.775936	0.936352		Ta-5B-COL14	76.5097	68.4745	84.6253	30.8993
Ta-7A-COL38	37.5685	21.9848		Ta-2A-COL2	0.007572	0.189996	0.920643	0.079972	0.113084		Ta-5D-COL16	78.805	62.3685	77.5455	27.6189
Ta-7D-COL46	7.17581	21.1952		Ta-6B-COL27	0.004062	0.740672	0.635664	0.697384	0.220055		Ta-7D-COL48	53.981	53.3243	76.726	81.7134
Ta-6D-COL32	5.08072	19.5898		Ta-7B-COL43	0.155205	0.135963	0.515807	0.062917	0.037603		Ta-6A-COL18	57.8586	47.0818	64.8923	47.2277
Ta-7B-COL43	23.7707	19.0721		Ta-6D-COL28	0.498906	0.250157	0.509999	0.177272	0.237708		Ta-6D-COL32	34.8773	31.0441	52.0471	38.3209
Ta-7B-COL40	6.50521	17.4358		Ta-7A-COL36	1.75499	4.50695	0.50784	3.63578	4.73868		Ta-7D-COL46	70.564	41.4937	50.5404	12.1743
Ta-4A-COL7	20.0368	13.4879		Ta-4A-COL7	1.13789	1.42145	0.486275	0.956266	0.48462		Ta-6B-COL27	26.9614	23.0164	44.9744	37.4691
Ta-7A-COL34	6.52818	12.3064		Ta-7D-COL50	0.071016	0.238222	0.475971	0.141181	0.109605		Ta-6A-COL22	20.6216	20.3905	32.9989	18.6339
Ta-4D-COL12	14.0845	9.51386		Ta-6D-COL29	0.688059	1.14942	0.471201	0.795537	0.652262		Ta-7A-COL34	34.413	13.5003	28.2225	5.86999
Ta-7D-COL47	0.740527	9.1925		Ta-7A-COL38	0.089951	0.161484	0.451273	0.179163	0.064239		Ta-7B-COL40	38.2445	23.4901	28.0536	4.96011
Ta-6B-COL23	3.1371	8.17739		Ta-7D-COL48	2.0394	3.51166	0.441283	2.16072	3.05951		Ta-6B-COL23	21.5738	22.0488	27.1154	20.4502
Ta-6D-COL30	1.98157	7.88525		Ta-6A-COL18	0.117325	0.060032	0.416794	0.108113	0.082182		Ta-4A-COL7	17.488	14.2662	26.4963	36.8369
Ta-6D-COL29	3.72309	7.87833		Ta-6D-COL32	0	0.856641	0.370778	0.771621	0.245921		Ta-4B-COL10	15.8012	12.6366	17.2937	23.5758
Ta-6B-COL27	2.18416	7.23519		Ta-6A-COL22	0	0.308372	0.360111	0.369725	0.113005		Ta-4D-COL12	13.2985	9.95575	12.7467	19.085
Ta-7B-COL41	0.162241	7.1271		Ta-6B-COL24	0.524634	0.669621	0.273631	0.910468	0.250756		Ta-6A-COL20	0.387113	1.69915	9.89878	10.1024
Ta-7B-COL42	1.96611	5.51413		Ta-6B-COL23	0.481008	0.251512	0.264844	0.095502	0.123661		Ta-7B-COL42	6.73198	6.25164	8.96953	9.40845
Ta-6B-COL25	1.59489	4.63721		Ta-6A-COL19	0.317949	0.523444	0.224647	0.614572	0.183334		Ta-6B-COL24	10.5506	7.15939	7.21688	6.54142
Ta-7D-COL49	1.96181	4.59102		Ta-7D-COL46	0	0.127665	0.173785	0.233001	0.072928		Ta-6D-COL29	12.6699	7.48496	6.85951	5.25983
Ta-7A-COL35	0.401957	4.11436		Ta-7B-COL41	0	0.008625	0.171861	0	0.005619		Ta-6B-COL25	0.57199	1.44288	6.19581	6.90744
Ta-6B-COL24	1.74286	3.87969		Ta-2D-COL5	0.014089	0.004333	0.167918	0.06161	0.067001		Ta-7D-COL49	3.90675	4.23452	5.72808	6.31999
Ta-7A-COL37	1.17865	2.99933		Ta-7B-COL40	0	0.103749	0.153895	0.101366	0.039059		Ta-6D-COL30	0.680655	1.56532	5.65913	4.47025
Ta-2D-COL5	3.72528	2.84048		Ta-7B-COL39	0.39664	0.214115	0.128935	0.021708	0.013839		Ta-7A-COL37	4.01892	3.5698	4.93954	5.18842
Ta-6D-COL31	0.194012	2.6279		Ta-7A-COL33	0.267675	0.093809	0.121884	0.011395	0.038354		Ta-6A-COL19	9.35355	6.55234	4.81753	2.49436
Ta-2B-COL3	2.05189	0.593521		Ta-2B-COL3	0.184855	0.10446	0.117036	0.156274	0.28461		Ta-2B-COL3	2.01427	1.02472	1.66233	1.27454
Ta-6B-COL26	0.14066	0.522758		Ta-6B-COL25	1.23837	0.708746	0.092287	0.657165	0.464202		Ta-2A-COL1	1.53875	0.362534	1.12764	4.56992
Ta-2A-COL1	6.3483	0.467117		Ta-6A-COL20	1.9001	0.881282	0.087088	0.842643	0.396136		Ta-2D-COL5	1.11034	0.689777	0.654316	0.956021
Ta-6A-COL19	0.111946	0.392844		Ta-6D-COL30	1.48841	0.888057	0.082001	1.19322	0.497375		Ta-7D-COL47	2.93754	0.929797	0.415083	0.120668
Ta-6A-COL20	0.069031	0.133263		Ta-7D-COL47	0.054077	0.032986	0.077095	0.04006	0.042873		Ta-6A-COL21	0.107913	0.0510184	0.0419381	0
Ta-7B-COL39	0	0.125717		Ta-7A-COL35	0.02371	0.04632	0.066288	0.003219	0.007179		Ta-7A-COL35	0.10502	0.0549313	0.0238462	0.0743207
Ta-4B-COL10	0.053313	0.028298		Ta-6D-COL31	0.017013	0.018294	0.055862	0	0		Ta-6B-COL26	0.320886	0.0121833	0.0146114	0.0431246
Ta-7D-COL45	0.040321	0.023887		Ta-7D-COL45	0.706517	0.195882	0.053158	0.02941	0		Ta-6D-COL31	0.346353	0.140649	0.014131	0.0139813
Ta-6A-COL21	0.029611	0.020721		Ta-7A-COL34	0	0.104855	0.051959	0.115046	0		Ta-5B-COL15	0	0	0	0
Ta-6A-COL18	0	0.010818		Ta-2A-COL1	0.136575	0.045954	0.041393	0.083577	0.062499		Ta-5D-COL17	0	0	0	0
Ta-6A-COL22	0	0.003287		Ta-6A-COL21	0	0.014747	0.008031	0.013092	0.004212		Ta-7A-COL33	0	0	0	0
Ta-7A-COL33	0.031213	0		Ta-6B-COL26	0	0.016355	0.004572	0.023413	0		Ta-7B-COL39	0	0.0158701	0	0
Ta-5B-COL15	0	0		Ta-5B-COL15	0	0	0	0	0		Ta-7B-COL41	0.0648936	0.0591296	0	0
Ta-5D-COL17	0	0		Ta-5D-COL17	0.035423	0.01169	0	0	0.089737		Ta-7D-COL44	0	0	0	0
Ta-7D-COL44	0	0		Ta-7D-COL44	0.064768	0.044476	0	0.005478	0.121426		Ta-7D-COL45	0.0371581	0	0	0
Ta-U-COL51	0	0		Ta-U-COL51	0	0	0	0	0.120111		Ta-U-COL51	0	0	0	0
