# Supplementary material for: Genome-wide identification and characterization analysis of CONSTANS-like gene family in wheat (Triticum aestivum L.)
Source: Front Plant Sci. 2025 Oct 16;16:1646979. doi: 10.3389/fpls.2025.1646979 (PMC12573777; doi:10.3389/fpls.2025.1646979)
Supplement: Supplementary Table 7 — The genes involved in the five modules and GO enrichment. [file Table7.xlsx]

## Sheet: black
GO term	Description	Ratio in foreground list	Total in foreground	Ratio in background list	Total in background	P-value	FDR	Number in foreground list	Group	GeneID
GO:0005736	RNA polymerase I complex	3	98	44	63964	4.41e-05	0.00278	3	cellular_component	TraesCS4A02G151300/TraesCS5D02G515800/TraesCS2B02G129500
GO:0001103	RNA polymerase II repressing transcription factor binding	2	84	8	62343	5e-05	0.0042	2	molecular_function	TraesCS1B02G154800/TraesCS1A02G131200
GO:0010888	negative regulation of lipid storage	2	81	7	59197	3.87e-05	0.00472	2	biological_process	TraesCS6D02G149300/TraesCS6A02G162900
GO:0009909	regulation of flower development	5	81	323	59197	8.56e-05	0.00472	5	biological_process	TraesCS6B02G179000/TraesCS6A02G150900/TraesCS6D02G140900/TraesCS6B02G248400/TraesCS6A02G218900
GO:0010161	red light signaling pathway	2	81	12	59197	0.000121	0.00472	2	biological_process	TraesCS6B02G248400/TraesCS6A02G218900
GO:0042795	snRNA transcription by RNA polymerase II	2	81	12	59197	0.000121	0.00472	2	biological_process	TraesCS1B02G154800/TraesCS1A02G131200
GO:0009501	amyloplast	3	98	91	63964	0.000384	0.0082	3	cellular_component	TraesCS7D02G117800/TraesCS7A02G120300/TraesCS7A02G287400
GO:0005672	transcription factor TFIIA complex	2	98	19	63964	0.000391	0.0082	2	cellular_component	TraesCS1B02G154800/TraesCS1A02G131200
GO:0010021	amylopectin biosynthetic process	2	81	18	59197	0.000279	0.0087	2	biological_process	TraesCS7D02G117800/TraesCS7A02G120300
GO:0009011	starch synthase activity	2	84	21	62343	0.00037	0.00936	2	molecular_function	TraesCS7D02G117800/TraesCS7A02G120300
GO:0033201	alpha-1,4-glucan synthase activity	2	84	21	62343	0.00037	0.00936	2	molecular_function	TraesCS7D02G117800/TraesCS7A02G120300
GO:0016251	RNA polymerase II general transcription initiation factor activity	2	84	23	62343	0.000446	0.00936	2	molecular_function	TraesCS1B02G154800/TraesCS1A02G131200
GO:0031969	chloroplast membrane	5	98	478	63964	0.000876	0.00993	5	cellular_component	TraesCS1A02G164700/TraesCS4B02G364300/TraesCS4D02G183700/TraesCS3B02G220200/TraesCS3A02G190800
GO:0005778	peroxisomal membrane	3	98	124	63964	0.000946	0.00993	3	cellular_component	TraesCS2D02G114500/TraesCS2A02G113900/TraesCS6A02G273400
GO:0004373	glycogen (starch) synthase activity	2	84	27	62343	0.000616	0.0103	2	molecular_function	TraesCS7D02G117800/TraesCS7A02G120300
GO:0012511	monolayer-surrounded lipid storage body	2	98	33	63964	0.00119	0.0107	2	cellular_component	TraesCS6D02G149300/TraesCS6A02G162900
GO:0019252	starch biosynthetic process	3	81	107	59197	0.000442	0.0112	3	biological_process	TraesCS7D02G117800/TraesCS7A02G120300/TraesCS7A02G287400
GO:0010099	regulation of photomorphogenesis	2	81	24	59197	0.0005	0.0112	2	biological_process	TraesCS6B02G248400/TraesCS6A02G218900
GO:0097550	transcriptional preinitiation complex	2	98	37	63964	0.00149	0.0118	2	cellular_component	TraesCS1B02G154800/TraesCS1A02G131200
GO:1990137	plant seed peroxidase activity	2	84	45	62343	0.00171	0.0239	2	molecular_function	TraesCS6D02G149300/TraesCS6A02G162900
GO:0031090	organelle membrane	2	98	65	63964	0.00454	0.0318	2	cellular_component	TraesCS6D02G149300/TraesCS6A02G162900
GO:0010287	plastoglobule	3	98	236	63964	0.00583	0.0367	3	cellular_component	TraesCS2D02G525600/TraesCS4B02G107500/TraesCS7B02G255000
GO:0006879	cellular iron ion homeostasis	2	81	53	59197	0.00244	0.0438	2	biological_process	TraesCS3A02G349800/TraesCS3A02G240500
GO:0006626	protein targeting to mitochondrion	2	81	57	59197	0.00281	0.0438	2	biological_process	TraesCS2D02G114500/TraesCS2A02G113900
GO:0005912	adherens junction	1	98	6	63964	0.00916	0.0481	1	cellular_component	TraesCS7B02G183000

## Sheet: blue
GO term	Description	Ratio in foreground list	Total in foreground	Ratio in background list	Total in background	P-value	FDR	Number in foreground list	Group	GeneID
GO:0004485	methylcrotonoyl-CoA carboxylase activity	3	81	6	62343	4.21e-08	3.29e-06	3	molecular_function	TraesCS4A02G401400/TraesCS7A02G102600/TraesCS7D02G096600
GO:0090316	positive regulation of intracellular protein transport	3	75	6	59197	3.9e-08	5.1e-06	3	biological_process	TraesCS4A02G257200/TraesCS4B02G057300/TraesCS4D02G057500
GO:0007033	vacuole organization	5	75	84	59197	8.14e-08	5.33e-06	5	biological_process	TraesCS4A02G257200/TraesCS4B02G057300/TraesCS4D02G057500/TraesCS7B02G184000/TraesCS7D02G289700
GO:0044090	positive regulation of vacuole organization	3	75	9	59197	1.63e-07	7.13e-06	3	biological_process	TraesCS4A02G257200/TraesCS4B02G057300/TraesCS4D02G057500
GO:0070536	protein K63-linked deubiquitination	3	75	13	59197	5.54e-07	1.81e-05	3	biological_process	TraesCS4A02G257200/TraesCS4B02G057300/TraesCS4D02G057500
GO:0006552	leucine catabolic process	3	75	15	59197	8.79e-07	2.3e-05	3	biological_process	TraesCS4A02G401400/TraesCS7A02G102600/TraesCS7D02G096600
GO:0008692	3-hydroxybutyryl-CoA epimerase activity	3	81	15	62343	9.51e-07	3.71e-05	3	molecular_function	TraesCS3A02G086700/TraesCS3B02G102100/TraesCS3D02G086900
GO:0003857	3-hydroxyacyl-CoA dehydrogenase activity	3	81	18	62343	1.7e-06	4.42e-05	3	molecular_function	TraesCS3A02G086700/TraesCS3B02G102100/TraesCS3D02G086900
GO:0042593	glucose homeostasis	3	75	25	59197	4.4e-06	9.61e-05	3	biological_process	TraesCS1A02G418300/TraesCS1B02G448300/TraesCS2A02G085000
GO:0046907	intracellular transport	3	75	27	59197	5.59e-06	0.000105	3	biological_process	TraesCS4A02G257200/TraesCS4B02G057300/TraesCS4D02G057500
GO:0004165	dodecenoyl-CoA delta-isomerase activity	3	81	28	62343	6.76e-06	0.000106	3	molecular_function	TraesCS3A02G086700/TraesCS3B02G102100/TraesCS3D02G086900
GO:0008237	metallopeptidase activity	4	81	92	62343	6.77e-06	0.000106	4	molecular_function	TraesCS4A02G257200/TraesCS4B02G057300/TraesCS4D02G057500/TraesCS7A02G248200
GO:0004300	enoyl-CoA hydratase activity	3	81	35	62343	1.34e-05	0.000162	3	molecular_function	TraesCS3A02G086700/TraesCS3B02G102100/TraesCS3D02G086900
GO:0018812	3-hydroxyacyl-CoA dehydratase activity	3	81	37	62343	1.59e-05	0.000162	3	molecular_function	TraesCS3A02G086700/TraesCS3B02G102100/TraesCS3D02G086900
GO:0005052	peroxisome matrix targeting signal-1 binding	2	81	5	62343	1.66e-05	0.000162	2	molecular_function	TraesCS7A02G241500/TraesCS7D02G240500
GO:0006635	fatty acid beta-oxidation	4	75	107	59197	1.11e-05	0.000182	4	biological_process	TraesCS3A02G086700/TraesCS3B02G102100/TraesCS3D02G086900/TraesCS7B02G250400
GO:0004854	xanthine dehydrogenase activity	2	81	6	62343	2.49e-05	0.000194	2	molecular_function	TraesCS1A02G183800/TraesCS1D02G192900
GO:0003876	AMP deaminase activity	2	81	7	62343	3.49e-05	0.000247	2	molecular_function	TraesCS2A02G087000/TraesCS2D02G084300
GO:0003993	acid phosphatase activity	4	81	148	62343	4.4e-05	0.000286	4	molecular_function	TraesCS4B02G247300/TraesCS4D02G246600/TraesCS7B02G434100/TraesCS7D02G507900
GO:0015918	sterol transport	2	75	6	59197	2.37e-05	0.000345	2	biological_process	TraesCS2A02G249100/TraesCS2B02G266200
GO:0006188	IMP biosynthetic process	2	75	7	59197	3.31e-05	0.000362	2	biological_process	TraesCS2A02G087000/TraesCS2D02G084300
GO:0032264	IMP salvage	2	75	7	59197	3.31e-05	0.000362	2	biological_process	TraesCS2A02G087000/TraesCS2D02G084300
GO:0046033	AMP metabolic process	2	75	7	59197	3.31e-05	0.000362	2	biological_process	TraesCS2A02G087000/TraesCS2D02G084300
GO:0015095	magnesium ion transmembrane transporter activity	3	81	59	62343	6.52e-05	0.000391	3	molecular_function	TraesCS3A02G414000/TraesCS3B02G448800/TraesCS3D02G408500
GO:0061908	phagophore	2	76	6	63964	2.08e-05	0.000415	2	cellular_component	TraesCS3A02G185300/TraesCS3B02G214900
GO:0009514	glyoxysome	3	76	47	63964	2.52e-05	0.000415	3	cellular_component	TraesCS3A02G086700/TraesCS3B02G102100/TraesCS3D02G086900
GO:0015693	magnesium ion transport	3	75	56	59197	5.16e-05	0.000464	3	biological_process	TraesCS3A02G414000/TraesCS3B02G448800/TraesCS3D02G408500
GO:0050994	regulation of lipid catabolic process	2	75	9	59197	5.67e-05	0.000464	2	biological_process	TraesCS3B02G087600/TraesCS3D02G073100
GO:0071596	ubiquitin-dependent protein catabolic process via the N-end rule pathway	2	75	9	59197	5.67e-05	0.000464	2	biological_process	TraesCS3B02G087600/TraesCS3D02G073100
GO:0006631	fatty acid metabolic process	4	75	168	59197	6.5e-05	0.000501	4	biological_process	TraesCS2A02G109700/TraesCS2D02G109900/TraesCS4A02G270700/TraesCS5D02G205300
GO:0048827	phyllome development	2	75	12	59197	0.000104	0.000752	2	biological_process	TraesCS2B02G630100/TraesCS2D02G576800
GO:0015031	protein transport	7	75	856	59197	0.000109	0.000752	7	biological_process	TraesCS1A02G220200/TraesCS2A02G085000/TraesCS4A02G257200/TraesCS4B02G057300/TraesCS4D02G057500/TraesCS6A02G333100/TraesCS7B02G228700
GO:0050897	cobalt ion binding	3	81	85	62343	0.000193	0.00108	3	molecular_function	TraesCS4A02G401400/TraesCS7A02G102600/TraesCS7D02G096600
GO:0016627	oxidoreductase activity, acting on the CH-CH group of donors	2	81	19	62343	0.000281	0.00146	2	molecular_function	TraesCS2A02G109700/TraesCS2D02G109900
GO:0010029	regulation of seed germination	3	75	105	59197	0.000334	0.00219	3	biological_process	TraesCS3B02G087600/TraesCS3D02G073100/TraesCS5D02G164400
GO:0000285	1-phosphatidylinositol-3-phosphate 5-kinase activity	2	81	24	62343	0.000452	0.0022	2	molecular_function	TraesCS7B02G184000/TraesCS7D02G289700
GO:0016560	protein import into peroxisome matrix, docking	2	75	22	59197	0.00036	0.00225	2	biological_process	TraesCS7A02G241500/TraesCS7D02G240500
GO:0032934	sterol binding	2	81	27	62343	0.000573	0.00263	2	molecular_function	TraesCS2A02G249100/TraesCS2B02G266200
GO:0009807	lignan biosynthetic process	2	75	26	59197	0.000505	0.00301	2	biological_process	TraesCS7B02G131800/TraesCS7D02G233700
GO:0055062	phosphate ion homeostasis	2	75	29	59197	0.000629	0.00343	2	biological_process	TraesCS7B02G434100/TraesCS7D02G507900
GO:0004029	aldehyde dehydrogenase (NAD) activity	2	81	43	62343	0.00145	0.00597	2	molecular_function	TraesCS1B02G374500/TraesCS1D02G362700
GO:0043878	glyceraldehyde-3-phosphate dehydrogenase (NAD+) (non-phosphorylating) activity	2	81	43	62343	0.00145	0.00597	2	molecular_function	TraesCS1B02G374500/TraesCS1D02G362700
GO:0006897	endocytosis	3	75	165	59197	0.00124	0.00649	3	biological_process	TraesCS4A02G257200/TraesCS4B02G057300/TraesCS4D02G057500
GO:0000151	ubiquitin ligase complex	3	76	151	63964	0.000799	0.00659	3	cellular_component	TraesCS3B02G087600/TraesCS3D02G073100/TraesCS7A02G267200
GO:0070006	metalloaminopeptidase activity	2	81	51	62343	0.00204	0.00795	2	molecular_function	TraesCS5D02G215200/TraesCS6A02G182500
GO:0090332	stomatal closure	2	75	47	59197	0.00165	0.00831	2	biological_process	TraesCS7B02G184000/TraesCS7D02G289700
GO:0046854	phosphatidylinositol phosphorylation	2	75	54	59197	0.00217	0.0102	2	biological_process	TraesCS7B02G184000/TraesCS7D02G289700
GO:0004843	thiol-dependent ubiquitin-specific protease activity	3	81	233	62343	0.00355	0.0132	3	molecular_function	TraesCS4A02G257200/TraesCS4B02G057300/TraesCS4D02G057500
GO:0005759	mitochondrial matrix	3	76	251	63964	0.0034	0.014	3	cellular_component	TraesCS4A02G401400/TraesCS7A02G102600/TraesCS7D02G096600
GO:0048767	root hair elongation	2	75	88	59197	0.00565	0.0247	2	biological_process	TraesCS2A02G109700/TraesCS2D02G109900
GO:0010008	endosome membrane	3	76	322	63964	0.00678	0.0248	3	cellular_component	TraesCS1D02G280800/TraesCS7B02G184000/TraesCS7D02G289700
GO:0099503	secretory vesicle	3	76	339	63964	0.0078	0.0249	3	cellular_component	TraesCS2D02G105500/TraesCS7B02G434100/TraesCS7D02G507900
GO:0070482	response to oxygen levels	1	75	5	59197	0.00632	0.0261	1	biological_process	TraesCS5D02G397400
GO:0010286	heat acclimation	2	75	97	59197	0.00682	0.0261	2	biological_process	TraesCS3A02G185300/TraesCS3B02G214900
GO:0010154	fruit development	2	75	99	59197	0.0071	0.0261	2	biological_process	TraesCS2B02G630100/TraesCS2D02G576800
GO:0010256	endomembrane system organization	2	75	101	59197	0.00738	0.0261	2	biological_process	TraesCS7B02G184000/TraesCS7D02G289700
GO:0050708	regulation of protein secretion	1	75	6	59197	0.00758	0.0261	1	biological_process	TraesCS2A02G085000
GO:0070601	centromeric sister chromatid cohesion	1	75	6	59197	0.00758	0.0261	1	biological_process	TraesCS3B02G429700
GO:0071494	cellular response to UV-C	1	75	6	59197	0.00758	0.0261	1	biological_process	TraesCS2D02G400400
GO:2000300	regulation of synaptic vesicle exocytosis	1	75	6	59197	0.00758	0.0261	1	biological_process	TraesCS2A02G085000
GO:0005778	peroxisomal membrane	2	76	124	63964	0.00967	0.0265	2	cellular_component	TraesCS7A02G241500/TraesCS7D02G240500
GO:0004046	aminoacylase activity	1	81	6	62343	0.00777	0.0276	1	molecular_function	TraesCS7A02G248200
GO:0003826	alpha-ketoacid dehydrogenase activity	1	81	7	62343	0.00906	0.0284	1	molecular_function	TraesCS5B02G121400
GO:0003863	3-methyl-2-oxobutanoate dehydrogenase (2-methylpropanoyl-transferring) activity	1	81	7	62343	0.00906	0.0284	1	molecular_function	TraesCS5B02G121400
GO:0071949	FAD binding	3	81	328	62343	0.0091	0.0284	3	molecular_function	TraesCS1A02G183800/TraesCS1D02G192900/TraesCS7B02G250400
GO:0046676	negative regulation of insulin secretion	1	75	7	59197	0.00884	0.0289	1	biological_process	TraesCS2A02G085000
GO:0003960	NADPH:quinone reductase activity	1	81	8	62343	0.0103	0.0299	1	molecular_function	TraesCS6B02G411600
GO:0004557	alpha-galactosidase activity	1	81	8	62343	0.0103	0.0299	1	molecular_function	TraesCS2D02G105500
GO:0010054	trichoblast differentiation	1	75	8	59197	0.0101	0.0322	1	biological_process	TraesCS5D02G069700
GO:0061630	ubiquitin protein ligase activity	4	81	684	62343	0.0123	0.033	4	molecular_function	TraesCS1D02G111500/TraesCS3B02G087600/TraesCS3D02G073100/TraesCS7A02G267200
GO:0010395	rhamnogalacturonan I metabolic process	1	75	9	59197	0.0113	0.0354	1	biological_process	TraesCS5B02G249700
GO:0000798	nuclear cohesin complex	1	76	15	63964	0.0177	0.0389	1	cellular_component	TraesCS3B02G429700
GO:0034657	GID complex	1	76	15	63964	0.0177	0.0389	1	cellular_component	TraesCS1A02G105500
GO:0005534	galactose binding	1	81	12	62343	0.0155	0.0403	1	molecular_function	TraesCS5B02G510900
GO:0046835	carbohydrate phosphorylation	1	75	11	59197	0.0138	0.0422	1	biological_process	TraesCS5B02G510900
GO:0009443	pyridoxal 5'-phosphate salvage	1	75	12	59197	0.0151	0.0426	1	biological_process	TraesCS5D02G069700
GO:0090549	response to carbon starvation	1	75	12	59197	0.0151	0.0426	1	biological_process	TraesCS2B02G360400
GO:0017157	regulation of exocytosis	1	75	13	59197	0.0163	0.0428	1	biological_process	TraesCS2A02G085000
GO:1902478	negative regulation of defense response to bacterium, incompatible interaction	1	75	13	59197	0.0163	0.0428	1	biological_process	TraesCS2B02G130900

## Sheet: green_yellow
GO term	Description	Ratio in foreground list	Total in foreground	Ratio in background list	Total in background	P-value	FDR	Number in foreground list	Group	GeneID
GO:0004724	magnesium-dependent protein serine/threonine phosphatase activity	14	80	241	62343	1.37e-19	7.24e-18	14	molecular_function	TraesCS1D02G363500/TraesCS1A02G358600/TraesCS1B02G375100/TraesCS3B02G277900/TraesCS2D02G084400/TraesCS4A02G094300/TraesCS3D02G249000/TraesCS2A02G087100/TraesCS3A02G362200/TraesCS3B02G240000/TraesCS3A02G249000/TraesCS3D02G212100/TraesCS3A02G209200/TraesCS5B02G362300
GO:0009738	abscisic acid-activated signaling pathway	11	71	730	59197	1.22e-09	1.29e-07	11	biological_process	TraesCS1D02G363500/TraesCS1A02G358600/TraesCS1B02G375100/TraesCS3B02G277900/TraesCS4A02G094300/TraesCS3D02G249000/TraesCS3B02G240000/TraesCS5B02G235600/TraesCS3A02G249000/TraesCS3D02G212100/TraesCS3A02G209200
GO:0090416	nicotinate transmembrane transporter activity	3	80	16	62343	1.13e-06	1.49e-05	3	molecular_function	TraesCS5B02G380600/TraesCS5D02G387000/TraesCS5A02G377000
GO:0090417	N-methylnicotinate transmembrane transporter activity	3	80	16	62343	1.13e-06	1.49e-05	3	molecular_function	TraesCS5B02G380600/TraesCS5D02G387000/TraesCS5A02G377000
GO:2001142	nicotinate transport	3	71	16	59197	9.15e-07	2.94e-05	3	biological_process	TraesCS5B02G380600/TraesCS5D02G387000/TraesCS5A02G377000
GO:2001143	N-methylnicotinate transport	3	71	16	59197	9.15e-07	2.94e-05	3	biological_process	TraesCS5B02G380600/TraesCS5D02G387000/TraesCS5A02G377000
GO:0048577	negative regulation of short-day photoperiodism, flowering	3	71	17	59197	1.11e-06	2.94e-05	3	biological_process	TraesCS5A02G166100/TraesCS5B02G163500/TraesCS5D02G170700
GO:0098656	anion transmembrane transport	2	71	11	59197	7.75e-05	0.00164	2	biological_process	TraesCS7A02G244400/TraesCSU02G096900
GO:1905582	response to mannose	3	71	80	59197	0.000127	0.00225	3	biological_process	TraesCS2B02G475100/TraesCS2D02G453800/TraesCS2D02G453600
GO:0009744	response to sucrose	4	71	240	59197	0.000207	0.00313	4	biological_process	TraesCS2B02G475100/TraesCS2D02G453800/TraesCS3D02G109100/TraesCS2D02G453600
GO:0010112	regulation of systemic acquired resistance	2	71	20	59197	0.000266	0.00352	2	biological_process	TraesCS7B02G335500/TraesCS7A02G435700
GO:0004096	catalase activity	2	80	22	62343	0.000369	0.00374	2	molecular_function	TraesCS2D02G319800/TraesCS2A02G342100
GO:0015140	malate transmembrane transporter activity	2	80	26	62343	0.000518	0.00374	2	molecular_function	TraesCS7A02G244400/TraesCSU02G096900
GO:0004175	endopeptidase activity	3	80	123	62343	0.000551	0.00374	3	molecular_function	TraesCS7B02G191400/TraesCS7D02G226300/TraesCS7A02G228300
GO:0008236	serine-type peptidase activity	3	80	124	62343	0.000564	0.00374	3	molecular_function	TraesCS7B02G191400/TraesCS7D02G226300/TraesCS7A02G228300
GO:0042594	response to starvation	3	71	114	59197	0.000361	0.00426	3	biological_process	TraesCS2B02G475100/TraesCS2D02G453800/TraesCS2D02G453600
GO:0010179	IAA-Ala conjugate hydrolase activity	2	80	31	62343	0.000738	0.00435	2	molecular_function	TraesCS7B02G335500/TraesCS7A02G435700
GO:0009909	regulation of flower development	4	71	323	59197	0.000634	0.00647	4	biological_process	TraesCS5A02G166100/TraesCS5B02G163500/TraesCS5D02G170700/TraesCS3A02G143100
GO:0009749	response to glucose	3	71	141	59197	0.000671	0.00647	3	biological_process	TraesCS2B02G475100/TraesCS2D02G453800/TraesCS2D02G453600
GO:0015743	malate transport	2	71	37	59197	0.000919	0.00812	2	biological_process	TraesCS7A02G244400/TraesCSU02G096900
GO:0019902	phosphatase binding	2	80	53	62343	0.00215	0.0114	2	molecular_function	TraesCS2B02G475100/TraesCS2D02G453600
GO:0019900	kinase binding	3	80	204	62343	0.00236	0.0114	3	molecular_function	TraesCS2B02G475100/TraesCS2D02G453800/TraesCS2D02G453600
GO:0007165	signal transduction	4	71	408	59197	0.0015	0.0122	4	biological_process	TraesCS2A02G176300/TraesCS2D02G183700/TraesCS3D02G339800/TraesCS2B02G202700
GO:0009850	auxin metabolic process	2	71	64	59197	0.00273	0.0193	2	biological_process	TraesCS7B02G335500/TraesCS7A02G435700
GO:0009543	chloroplast thylakoid lumen	3	83	150	63964	0.00101	0.0202	3	cellular_component	TraesCS7B02G191400/TraesCS7D02G226300/TraesCS7A02G228300
GO:0051453	regulation of intracellular pH	2	71	70	59197	0.00325	0.0215	2	biological_process	TraesCS7A02G244400/TraesCSU02G096900
GO:0045892	negative regulation of transcription, DNA-templated	4	71	522	59197	0.00364	0.0227	4	biological_process	TraesCS2A02G176300/TraesCS3D02G109100/TraesCS2D02G183700/TraesCS2B02G202700
GO:0090351	seedling development	2	71	79	59197	0.00412	0.0242	2	biological_process	TraesCS4A02G094300/TraesCS2D02G347300
GO:0009252	peptidoglycan biosynthetic process	1	71	5	59197	0.00598	0.0293	1	biological_process	TraesCS2D02G091400
GO:0009694	jasmonic acid metabolic process	2	71	99	59197	0.00638	0.0293	2	biological_process	TraesCS7B02G335500/TraesCS7A02G435700
GO:0009103	lipopolysaccharide biosynthetic process	1	71	6	59197	0.00718	0.0293	1	biological_process	TraesCS7D02G344700
GO:0042121	alginic acid biosynthetic process	1	71	6	59197	0.00718	0.0293	1	biological_process	TraesCS7D02G344700
GO:0046503	glycerolipid catabolic process	1	71	6	59197	0.00718	0.0293	1	biological_process	TraesCS4D02G051900
GO:0050708	regulation of protein secretion	1	71	6	59197	0.00718	0.0293	1	biological_process	TraesCS2A02G404000
GO:0052151	positive regulation by symbiont of host apoptotic process	1	71	6	59197	0.00718	0.0293	1	biological_process	TraesCS4D02G051900
GO:2000300	regulation of synaptic vesicle exocytosis	1	71	6	59197	0.00718	0.0293	1	biological_process	TraesCS2A02G404000
GO:0004719	protein-L-isoaspartate (D-aspartate) O-methyltransferase activity	1	80	6	62343	0.00767	0.0313	1	molecular_function	TraesCS2D02G338700
GO:0042283	dolichyl pyrophosphate Glc1Man9GlcNAc2 alpha-1,3-glucosyltransferase activity	1	80	6	62343	0.00767	0.0313	1	molecular_function	TraesCS1B02G196800
GO:0046676	negative regulation of insulin secretion	1	71	7	59197	0.00837	0.0317	1	biological_process	TraesCS2A02G404000
GO:0043394	proteoglycan binding	1	80	7	62343	0.00895	0.0326	1	molecular_function	TraesCS3A02G310200
GO:0051539	4 iron, 4 sulfur cluster binding	3	80	334	62343	0.00924	0.0326	3	molecular_function	TraesCS6B02G214600/TraesCS6D02G172700/TraesCS7A02G384700
GO:0016859	cis-trans isomerase activity	1	80	8	62343	0.0102	0.0338	1	molecular_function	TraesCSU02G097100
GO:0004306	ethanolamine-phosphate cytidylyltransferase activity	1	80	9	62343	0.0115	0.0338	1	molecular_function	TraesCS5A02G144300
GO:0004614	phosphoglucomutase activity	1	80	9	62343	0.0115	0.0338	1	molecular_function	TraesCS7D02G344700
GO:1901135	carbohydrate derivative metabolic process	1	71	9	59197	0.0107	0.0393	1	biological_process	TraesCS6A02G131600
GO:1902448	positive regulation of shade avoidance	1	71	10	59197	0.0119	0.0422	1	biological_process	TraesCS2D02G347300
GO:0004067	asparaginase activity	1	80	12	62343	0.0153	0.0427	1	molecular_function	TraesCS2D02G511800
GO:0007043	cell-cell junction assembly	1	71	12	59197	0.0143	0.0489	1	biological_process	TraesCS7A02G384700

## Sheet: red
GO term	Description	Ratio in foreground list	Total in foreground	Ratio in background list	Total in background	P-value	FDR	Number in foreground list	Group	GeneID
GO:0003333	amino acid transmembrane transport	7	84	214	59197	2.62e-08	3.14e-06	7	biological_process	TraesCS3A02G388100/TraesCS4D02G134400/TraesCS1A02G264500/TraesCS1B02G275200/TraesCS4A02G179500/TraesCS3D02G408800/TraesCSU02G134900
GO:2000369	regulation of clathrin-dependent endocytosis	3	84	6	59197	5.5e-08	3.3e-06	3	biological_process	TraesCS4D02G231500/TraesCS4B02G230100/TraesCS4A02G073900
GO:0034595	phosphatidylinositol phosphate 5-phosphatase activity	3	90	6	62343	5.8e-08	4.18e-06	3	molecular_function	TraesCS4D02G231500/TraesCS4B02G230100/TraesCS4A02G073900
GO:0015171	amino acid transmembrane transporter activity	7	90	269	62343	1.42e-07	5.1e-06	7	molecular_function	TraesCS3A02G388100/TraesCS4D02G134400/TraesCS1A02G264500/TraesCS1B02G275200/TraesCS4A02G179500/TraesCS3D02G408800/TraesCSU02G134900
GO:0009909	regulation of flower development	7	84	323	59197	4.26e-07	1.71e-05	7	biological_process	TraesCS7A02G553800/TraesCS1B02G076300/TraesCS1D02G059200/TraesCS7B02G400600/TraesCS1A02G058400/TraesCS7A02G497200/TraesCS7D02G484400
GO:0010581	regulation of starch biosynthetic process	3	84	17	59197	1.85e-06	5.54e-05	3	biological_process	TraesCS1B02G076300/TraesCS1D02G059200/TraesCS1A02G058400
GO:0046856	phosphatidylinositol dephosphorylation	4	84	71	59197	3.41e-06	6.82e-05	4	biological_process	TraesCS4D02G195400/TraesCS4D02G231500/TraesCS4B02G230100/TraesCS4A02G073900
GO:0061631	ubiquitin conjugating enzyme activity	5	90	182	62343	7.21e-06	0.000173	5	molecular_function	TraesCS1A02G388400/TraesCS1D02G396300/TraesCS6D02G069000/TraesCS3B02G266900/TraesCS5B02G431100
GO:0009638	phototropism	3	84	32	59197	1.33e-05	0.000227	3	biological_process	TraesCS4B02G122300/TraesCS4A02G192900/TraesCS4D02G120400
GO:2000185	regulation of phosphate transmembrane transport	2	84	5	59197	1.98e-05	0.000298	2	biological_process	TraesCS1A02G388400/TraesCS1D02G396300
GO:0043295	glutathione binding	4	90	114	62343	2.4e-05	0.000432	4	molecular_function	TraesCS3D02G133100/TraesCS3B02G152200/TraesCS3A02G309000/TraesCS3B02G152300
GO:0010273	detoxification of copper ion	2	84	8	59197	5.54e-05	0.000739	2	biological_process	TraesCS2D02G407800/TraesCS2B02G429200
GO:0006749	glutathione metabolic process	5	84	324	59197	0.000103	0.00118	5	biological_process	TraesCS3D02G133100/TraesCS7D02G050800/TraesCS3B02G152200/TraesCS3A02G309000/TraesCS3B02G152300
GO:0009743	response to carbohydrate	2	84	11	59197	0.000109	0.00118	2	biological_process	TraesCS3D02G408000/TraesCS3D02G408100
GO:1902456	regulation of stomatal opening	2	84	12	59197	0.00013	0.0013	2	biological_process	TraesCS1D02G142100/TraesCS1B02G159900
GO:0010100	negative regulation of photomorphogenesis	2	84	13	59197	0.000154	0.00142	2	biological_process	TraesCS6D02G199200/TraesCS6B02G246500
GO:0004364	glutathione transferase activity	5	90	345	62343	0.000151	0.00155	5	molecular_function	TraesCS3D02G133100/TraesCS7D02G050800/TraesCS3B02G152200/TraesCS3A02G309000/TraesCS3B02G152300
GO:0090229	negative regulation of red or far-red light signaling pathway	2	84	16	59197	0.000236	0.00202	2	biological_process	TraesCS5D02G386500/TraesCS5B02G380200
GO:2000377	regulation of reactive oxygen species metabolic process	3	84	91	59197	0.000306	0.00245	3	biological_process	TraesCS4D02G231500/TraesCS4B02G230100/TraesCS4A02G073900
GO:0044257	cellular protein catabolic process	2	84	20	59197	0.000372	0.00279	2	biological_process	TraesCS1A02G388400/TraesCS1D02G396300
GO:0045893	positive regulation of transcription, DNA-templated	7	84	1032	59197	0.000678	0.00411	7	biological_process	TraesCS2D02G576500/TraesCS5B02G018600/TraesCS1A02G284000/TraesCS2A02G566000/TraesCS5D02G386500/TraesCS4B02G299700/TraesCS5B02G380200
GO:0051973	positive regulation of telomerase activity	2	84	27	59197	0.000682	0.00411	2	biological_process	TraesCS3D02G408000/TraesCS3D02G408100
GO:0080006	internode patterning	2	84	27	59197	0.000682	0.00411	2	biological_process	TraesCS5D02G386500/TraesCS5B02G380200
GO:0009733	response to auxin	5	84	504	59197	0.000779	0.00411	5	biological_process	TraesCS2D02G576500/TraesCS3A02G145300/TraesCS3D02G408000/TraesCS2A02G566000/TraesCS3D02G408100
GO:0055062	phosphate ion homeostasis	2	84	29	59197	0.000788	0.00411	2	biological_process	TraesCS1A02G388400/TraesCS1D02G396300
GO:0110126	phloem loading	2	84	29	59197	0.000788	0.00411	2	biological_process	TraesCS1A02G264500/TraesCS1B02G275200
GO:0047938	glucose-6-phosphate 1-epimerase activity	2	90	24	62343	0.000557	0.0045	2	molecular_function	TraesCS2D02G432900/TraesCS2B02G529800
GO:0015293	symporter activity	4	90	259	62343	0.000562	0.0045	4	molecular_function	TraesCS3A02G388100/TraesCS1A02G264500/TraesCS1B02G275200/TraesCSU02G134900
GO:0090059	protoxylem development	2	84	46	59197	0.00198	0.00913	2	biological_process	TraesCS2D02G576500/TraesCS2A02G566000
GO:0045491	xylan metabolic process	2	84	51	59197	0.00242	0.0108	2	biological_process	TraesCS2D02G576500/TraesCS2A02G566000
GO:0022821	potassium ion antiporter activity	2	90	40	62343	0.00155	0.0112	2	molecular_function	TraesCS5A02G140000/TraesCS5D02G153600
GO:0019829	ATPase-coupled cation transmembrane transporter activity	2	90	47	62343	0.00214	0.014	2	molecular_function	TraesCS2D02G407800/TraesCS2B02G429200
GO:0048759	xylem vessel member cell differentiation	2	84	60	59197	0.00334	0.0143	2	biological_process	TraesCS2D02G576500/TraesCS2A02G566000
GO:0010167	response to nitrate	2	84	67	59197	0.00414	0.0171	2	biological_process	TraesCS3D02G408000/TraesCS3D02G408100
GO:0007623	circadian rhythm	3	84	256	59197	0.00588	0.0232	3	biological_process	TraesCS7A02G553800/TraesCS3D02G408000/TraesCS3D02G408100
GO:0006817	phosphate ion transport	2	84	81	59197	0.00599	0.0232	2	biological_process	TraesCS1A02G388400/TraesCS1D02G396300
GO:0005997	xylulose metabolic process	1	84	5	59197	0.00708	0.0262	1	biological_process	TraesCS2D02G356100
GO:0071365	cellular response to auxin stimulus	2	84	89	59197	0.00719	0.0262	2	biological_process	TraesCS2D02G576500/TraesCS2A02G566000
GO:0010182	sugar mediated signaling pathway	2	84	92	59197	0.00767	0.0271	2	biological_process	TraesCS3D02G408000/TraesCS3D02G408100
GO:0000209	protein polyubiquitination	3	84	296	59197	0.00875	0.0284	3	biological_process	TraesCS6D02G069000/TraesCS3B02G266900/TraesCS5B02G431100
GO:0010540	basipetal auxin transport	2	84	102	59197	0.00935	0.0295	2	biological_process	TraesCS5A02G140000/TraesCS5D02G153600
GO:0016874	ligase activity	2	90	74	62343	0.0052	0.0312	2	molecular_function	TraesCS1A02G388400/TraesCS1D02G396300
GO:0003712	transcription coregulator activity	3	90	248	62343	0.00566	0.0314	3	molecular_function	TraesCS3D02G408000/TraesCS1A02G284000/TraesCS3D02G408100
GO:0010628	positive regulation of gene expression	2	84	112	59197	0.0112	0.0344	2	biological_process	TraesCS2D02G576500/TraesCS2A02G566000
GO:0004856	xylulokinase activity	1	90	5	62343	0.0072	0.037	1	molecular_function	TraesCS2D02G356100
GO:0009753	response to jasmonic acid	3	84	349	59197	0.0136	0.0389	3	biological_process	TraesCS3D02G408000/TraesCS3D02G408100/TraesCS4B02G299700
GO:0009873	ethylene-activated signaling pathway	4	84	657	59197	0.0144	0.0403	4	biological_process	TraesCS2D02G414600/TraesCS2A02G417300/TraesCS2B02G436300/TraesCS4B02G299700
GO:0016036	cellular response to phosphate starvation	2	84	130	59197	0.0148	0.0405	2	biological_process	TraesCS1A02G388400/TraesCS1D02G396300
GO:0016574	histone ubiquitination	1	84	11	59197	0.0155	0.0413	1	biological_process	TraesCS5B02G431100
GO:0000048	peptidyltransferase activity	1	90	8	62343	0.0115	0.0423	1	molecular_function	TraesCS2A02G342800
GO:0036374	glutathione hydrolase activity	1	90	8	62343	0.0115	0.0423	1	molecular_function	TraesCS2A02G342800
GO:0102953	hypoglycin A gamma-glutamyl transpeptidase activity	1	90	8	62343	0.0115	0.0423	1	molecular_function	TraesCS2A02G342800
GO:0103068	leukotriene C4 gamma-glutamyl transferase activity	1	90	8	62343	0.0115	0.0423	1	molecular_function	TraesCS2A02G342800
GO:0004402	histone acetyltransferase activity	2	90	117	62343	0.0126	0.0423	2	molecular_function	TraesCS3D02G408000/TraesCS3D02G408100
GO:0009905	ent-copalyl diphosphate synthase activity	1	90	9	62343	0.0129	0.0423	1	molecular_function	TraesCS7D02G539200
GO:0043812	phosphatidylinositol-4-phosphate phosphatase activity	1	90	9	62343	0.0129	0.0423	1	molecular_function	TraesCS4D02G195400
GO:0009308	amine metabolic process	1	84	12	59197	0.0169	0.0441	1	biological_process	TraesCS2B02G354400
GO:0009640	photomorphogenesis	2	84	142	59197	0.0175	0.0447	2	biological_process	TraesCS6D02G199200/TraesCS6B02G246500
GO:0008131	primary amine oxidase activity	1	90	12	62343	0.0172	0.0458	1	molecular_function	TraesCS2B02G354400
GO:0052593	tryptamine:oxygen oxidoreductase (deaminating) activity	1	90	12	62343	0.0172	0.0458	1	molecular_function	TraesCS2B02G354400
GO:0052594	aminoacetone:oxygen oxidoreductase(deaminating) activity	1	90	12	62343	0.0172	0.0458	1	molecular_function	TraesCS2B02G354400
GO:0052595	aliphatic-amine oxidase activity	1	90	12	62343	0.0172	0.0458	1	molecular_function	TraesCS2B02G354400
GO:0052596	phenethylamine:oxygen oxidoreductase (deaminating) activity	1	90	12	62343	0.0172	0.0458	1	molecular_function	TraesCS2B02G354400
GO:0005507	copper ion binding	3	90	386	62343	0.0186	0.0462	3	molecular_function	TraesCS2D02G407800/TraesCS2B02G354400/TraesCS2B02G429200
GO:0001653	peptide receptor activity	2	90	147	62343	0.0193	0.0464	2	molecular_function	TraesCS5B02G012000/TraesCS5B02G527000
GO:0009166	nucleotide catabolic process	1	84	15	59197	0.0211	0.0496	1	biological_process	TraesCS2D02G158600
GO:0008252	nucleotidase activity	1	90	15	62343	0.0214	0.0498	1	molecular_function	TraesCS2D02G158600

## Sheet: turquoise 
GO term	Description	Ratio in foreground list	Total in foreground	Ratio in background list	Total in background	P-value	FDR	Number in foreground list	Group	GeneID
GO:0003729	mRNA binding	21	179	1022	62343	2.71e-12	3.76e-10	21	molecular_function	TraesCS7D02G290300/TraesCS6B02G259600/TraesCS7D02G221700/TraesCS6B02G233600/TraesCS3A02G436500/TraesCS3A02G074000/TraesCS7B02G181900/TraesCS4D02G247100/TraesCS1B02G149800/TraesCS5B02G571400/TraesCS3B02G394100/TraesCS7A02G220400/TraesCS7B02G127000/TraesCS2D02G215300/TraesCS4B02G247900/TraesCS3D02G355400/TraesCS2B02G235100/TraesCS2A02G209100/TraesCS7B02G073100/TraesCS7A02G168300/TraesCS7D02G169200
GO:0043044	ATP-dependent chromatin remodeling	7	187	36	59197	2.17e-11	7.62e-09	7	biological_process	TraesCS7A02G203600/TraesCS1D02G099600/TraesCS6A02G162300/TraesCS1A02G091100/TraesCS1D02G089200/TraesCS7D02G206700/TraesCS1A02G087900
GO:0000785	chromatin	9	195	153	63964	1.29e-09	1.41e-07	9	cellular_component	TraesCS6A02G026500/TraesCS4A02G158700/TraesCS6B02G249900/TraesCS7A02G215200/TraesCSU02G181400/TraesCS3B02G005900/TraesCS3D02G007600/TraesCS2A02G356300/TraesCS2B02G375600
GO:0004386	helicase activity	9	179	177	62343	2.74e-09	1.9e-07	9	molecular_function	TraesCS7A02G203600/TraesCS1D02G099600/TraesCS1A02G091100/TraesCS7D02G206700/TraesCS7A02G147100/TraesCS7B02G198800/TraesCS7D02G291500/TraesCS2B02G121700/TraesCS7D02G148900
GO:0016579	protein deubiquitination	10	187	201	59197	1.09e-09	1.92e-07	10	biological_process	TraesCS3D02G202800/TraesCS5A02G105900/TraesCS1D02G132600/TraesCS4D02G280100/TraesCS5D02G123300/TraesCS3B02G142100/TraesCS5B02G111000/TraesCS2B02G263500/TraesCS3A02G122900/TraesCS3D02G124600
GO:0006368	transcription elongation from RNA polymerase II promoter	7	187	83	59197	9.51e-09	1.12e-06	7	biological_process	TraesCS2D02G263200/TraesCS1A02G311400/TraesCS2D02G068300/TraesCS1D02G135400/TraesCS7B02G073100/TraesCS7A02G168300/TraesCS7D02G169200
GO:0042393	histone binding	9	179	241	62343	3.98e-08	1.84e-06	9	molecular_function	TraesCS7A02G203600/TraesCS5D02G324500/TraesCS5A02G318200/TraesCS1D02G089200/TraesCS1A02G121000/TraesCS7D02G206700/TraesCS1A02G311400/TraesCS2D02G068300/TraesCS1A02G087900
GO:0031461	cullin-RING ubiquitin ligase complex	5	195	33	63964	5.54e-08	3.02e-06	5	cellular_component	TraesCS2B02G550000/TraesCS5A02G425300/TraesCS1D02G098400/TraesCS5B02G427400/TraesCS1B02G117900
GO:0000932	P-body	8	195	180	63964	9.64e-08	3.5e-06	8	cellular_component	TraesCS5B02G160100/TraesCS7D02G221700/TraesCS3A02G436500/TraesCS4B02G013500/TraesCS4D02G011300/TraesCS1B02G149800/TraesCS7A02G220400/TraesCS7B02G127000
GO:0006511	ubiquitin-dependent protein catabolic process	17	187	1057	59197	5.48e-08	4.82e-06	17	biological_process	TraesCS2B02G550000/TraesCS3D02G202800/TraesCS5A02G105900/TraesCS1D02G132600/TraesCS5A02G298200/TraesCS5A02G425300/TraesCS5D02G123300/TraesCS1D02G098400/TraesCS3B02G142100/TraesCS5B02G427400/TraesCS5B02G111000/TraesCS1A02G196300/TraesCS1D02G109700/TraesCS2B02G263500/TraesCS1B02G117900/TraesCS3A02G122900/TraesCS3D02G124600
GO:0009908	flower development	14	187	741	59197	1.25e-07	8.82e-06	14	biological_process	TraesCS7D02G290300/TraesCS7A02G203600/TraesCS3A02G217500/TraesCS7A02G313600/TraesCS2D02G263200/TraesCS7B02G181900/TraesCS5A02G425300/TraesCS3A02G323100/TraesCS6B02G350800/TraesCS3D02G308400/TraesCS7D02G206700/TraesCS5B02G160200/TraesCS5B02G427400/TraesCS6A02G320000
GO:0031491	nucleosome binding	5	179	47	62343	2.57e-07	8.92e-06	5	molecular_function	TraesCS1D02G099600/TraesCS1A02G091100/TraesCS1A02G121000/TraesCS1A02G311400/TraesCS2D02G068300
GO:0004843	thiol-dependent ubiquitin-specific protease activity	8	179	233	62343	4.35e-07	1.21e-05	8	molecular_function	TraesCS5A02G105900/TraesCS1D02G132600/TraesCS5D02G123300/TraesCS3B02G142100/TraesCS5B02G111000/TraesCS2B02G263500/TraesCS3A02G122900/TraesCS3D02G124600
GO:0004842	ubiquitin-protein transferase activity	14	179	932	62343	6.14e-07	1.42e-05	14	molecular_function	TraesCS2B02G550000/TraesCS1B02G256200/TraesCS7B02G442100/TraesCS5A02G425300/TraesCS1B02G298000/TraesCS1A02G288600/TraesCS1D02G098400/TraesCS5A02G121600/TraesCS5B02G427400/TraesCS2A02G064700/TraesCS5B02G112800/TraesCS5D02G118000/TraesCS1B02G117900/TraesCS2B02G121700
GO:0008094	DNA-dependent ATPase activity	6	179	111	62343	9.08e-07	1.8e-05	6	molecular_function	TraesCS7A02G203600/TraesCS1D02G099600/TraesCS1A02G091100/TraesCS1D02G089200/TraesCS7D02G206700/TraesCS1A02G087900
GO:0030374	nuclear receptor transcription coactivator activity	3	179	8	62343	1.29e-06	2.24e-05	3	molecular_function	TraesCS7B02G269000/TraesCS7D02G364200/TraesCS7A02G358500
GO:0007064	mitotic sister chromatid cohesion	4	187	26	59197	1.37e-06	7.55e-05	4	biological_process	TraesCS6B02G249900/TraesCS7A02G215200/TraesCS2A02G356300/TraesCS2B02G375600
GO:0006397	mRNA processing	14	187	923	59197	1.69e-06	7.55e-05	14	biological_process	TraesCS7D02G290300/TraesCS7D02G221700/TraesCS4B02G056200/TraesCS3A02G074000/TraesCS7B02G181900/TraesCS4D02G247100/TraesCS6B02G456800/TraesCS1B02G149800/TraesCS5B02G571400/TraesCS7A02G220400/TraesCS4D02G181700/TraesCS7B02G127000/TraesCS4B02G247900/TraesCS4A02G146400
GO:0010071	root meristem specification	3	187	8	59197	1.72e-06	7.55e-05	3	biological_process	TraesCS7D02G221700/TraesCS7A02G220400/TraesCS7B02G127000
GO:1905037	autophagosome organization	3	187	9	59197	2.57e-06	0.0001	3	biological_process	TraesCS1A02G325900/TraesCS1B02G339200/TraesCS1D02G327700
GO:0006357	regulation of transcription by RNA polymerase II	9	187	374	59197	3.44e-06	0.000121	9	biological_process	TraesCS6A02G162300/TraesCS2B02G255700/TraesCS5D02G400100/TraesCS5D02G179600/TraesCS2B02G274400/TraesCS2A02G224200/TraesCS7B02G073100/TraesCS7A02G168300/TraesCS7D02G169200
GO:0031647	regulation of protein stability	4	187	35	59197	4.68e-06	0.000147	4	biological_process	TraesCS5A02G105900/TraesCS5D02G123300/TraesCS5B02G111000/TraesCS2B02G263500
GO:0032044	DSIF complex	3	195	13	63964	7.8e-06	0.00017	3	cellular_component	TraesCS7B02G073100/TraesCS7A02G168300/TraesCS7D02G169200
GO:1904115	axon cytoplasm	3	195	14	63964	9.91e-06	0.00018	3	cellular_component	TraesCS4D02G145100/TraesCS4A02G169300/TraesCS4B02G126300
GO:0004197	cysteine-type endopeptidase activity	7	179	261	62343	1.17e-05	0.000181	7	molecular_function	TraesCS5A02G105900/TraesCS5D02G123300/TraesCS3B02G142100/TraesCS5B02G111000/TraesCS2B02G263500/TraesCS3A02G122900/TraesCS3D02G124600
GO:0008089	anterograde axonal transport	3	187	14	59197	1.1e-05	0.000258	3	biological_process	TraesCS4D02G145100/TraesCS4A02G169300/TraesCS4B02G126300
GO:0019896	axonal transport of mitochondrion	3	187	14	59197	1.1e-05	0.000258	3	biological_process	TraesCS4D02G145100/TraesCS4A02G169300/TraesCS4B02G126300
GO:0032506	cytokinetic process	3	187	14	59197	1.1e-05	0.000258	3	biological_process	TraesCS4D02G145100/TraesCS4A02G169300/TraesCS4B02G126300
GO:0010458	exit from mitosis	3	187	15	59197	1.37e-05	0.000284	3	biological_process	TraesCS4D02G145100/TraesCS4A02G169300/TraesCS4B02G126300
GO:0031117	positive regulation of microtubule depolymerization	3	187	16	59197	1.69e-05	0.000312	3	biological_process	TraesCS4D02G145100/TraesCS4A02G169300/TraesCS4B02G126300
GO:0090148	membrane fission	3	187	16	59197	1.69e-05	0.000312	3	biological_process	TraesCS4D02G145100/TraesCS4A02G169300/TraesCS4B02G126300
GO:0032467	positive regulation of cytokinesis	3	187	17	59197	2.04e-05	0.000359	3	biological_process	TraesCS4D02G145100/TraesCS4A02G169300/TraesCS4B02G126300
GO:0055078	sodium ion homeostasis	3	187	18	59197	2.44e-05	0.000391	3	biological_process	TraesCS7B02G269000/TraesCS7D02G364200/TraesCS7A02G358500
GO:0043014	alpha-tubulin binding	3	179	23	62343	3.95e-05	0.000549	3	molecular_function	TraesCS4D02G145100/TraesCS4A02G169300/TraesCS4B02G126300
GO:0031468	nuclear envelope reassembly	3	187	21	59197	3.96e-05	0.000605	3	biological_process	TraesCS4D02G145100/TraesCS4A02G169300/TraesCS4B02G126300
GO:0003682	chromatin binding	7	179	336	62343	5.83e-05	0.000737	7	molecular_function	TraesCS4A02G158700/TraesCS6A02G162300/TraesCS5D02G400100/TraesCS3A02G397800/TraesCSU02G181400/TraesCS5B02G571400/TraesCS1A02G338900
GO:0031087	deadenylation-independent decapping of nuclear-transcribed mRNA	3	187	23	59197	5.24e-05	0.000769	3	biological_process	TraesCS7D02G221700/TraesCS7A02G220400/TraesCS7B02G127000
GO:0005813	centrosome	4	195	66	63964	5.21e-05	0.000811	4	cellular_component	TraesCS3A02G342800/TraesCS4D02G145100/TraesCS4A02G169300/TraesCS4B02G126300
GO:0003714	transcription corepressor activity	4	179	76	62343	7.17e-05	0.000831	4	molecular_function	TraesCS2B02G255700/TraesCS3D02G194400/TraesCS3B02G005900/TraesCS3D02G007600
GO:0016575	histone deacetylation	3	187	24	59197	5.98e-05	0.000842	3	biological_process	TraesCS2B02G255700/TraesCS3B02G005900/TraesCS3D02G007600
GO:0071782	endoplasmic reticulum tubular network	3	195	27	63964	7.73e-05	0.000942	3	cellular_component	TraesCS4D02G145100/TraesCS4A02G169300/TraesCS4B02G126300
GO:0016281	eukaryotic translation initiation factor 4F complex	3	195	28	63964	8.64e-05	0.000942	3	cellular_component	TraesCS2D02G215300/TraesCS2B02G235100/TraesCS2A02G209100
GO:0004046	aminoacylase activity	2	179	6	62343	0.000122	0.000942	2	molecular_function	TraesCS7B02G143300/TraesCS7D02G247000
GO:0004484	mRNA guanylyltransferase activity	2	179	6	62343	0.000122	0.000942	2	molecular_function	TraesCS2A02G065100/TraesCS4B02G107900
GO:0004651	polynucleotide 5'-phosphatase activity	2	179	6	62343	0.000122	0.000942	2	molecular_function	TraesCS2A02G065100/TraesCS4B02G107900
GO:0008192	RNA guanylyltransferase activity	2	179	6	62343	0.000122	0.000942	2	molecular_function	TraesCS2A02G065100/TraesCS4B02G107900
GO:0051013	microtubule severing	3	187	26	59197	7.64e-05	0.00103	3	biological_process	TraesCS4D02G145100/TraesCS4A02G169300/TraesCS4B02G126300
GO:0000993	RNA polymerase II complex binding	4	179	94	62343	0.000164	0.00114	4	molecular_function	TraesCS7D02G290300/TraesCS7B02G181900/TraesCS6B02G350800/TraesCS6A02G320000
GO:0002088	lens development in camera-type eye	2	187	5	59197	9.86e-05	0.00124	2	biological_process	TraesCS6B02G249900/TraesCS7A02G215200
GO:0097402	neuroblast migration	2	187	5	59197	9.86e-05	0.00124	2	biological_process	TraesCS6B02G249900/TraesCS7A02G215200
GO:0000244	spliceosomal tri-snRNP complex assembly	3	187	29	59197	0.000107	0.00125	3	biological_process	TraesCS5B02G193600/TraesCS1A02G170500/TraesCS7B02G029700
GO:0034214	protein hexamerization	3	187	29	59197	0.000107	0.00125	3	biological_process	TraesCS4D02G145100/TraesCS4A02G169300/TraesCS4B02G126300
GO:0009867	jasmonic acid mediated signaling pathway	5	187	148	59197	0.000114	0.0013	5	biological_process	TraesCS6B02G259600/TraesCS5A02G105900/TraesCS5D02G123300/TraesCS5B02G111000/TraesCS2B02G263500
GO:0031047	gene silencing by RNA	6	187	238	59197	0.000118	0.0013	6	biological_process	TraesCS5D02G324500/TraesCS4B02G013500/TraesCS3A02G074000/TraesCS5A02G318200/TraesCS4D02G011300/TraesCS3D02G208700
GO:0120162	positive regulation of cold-induced thermogenesis	2	187	6	59197	0.000148	0.00148	2	biological_process	TraesCS4B02G013500/TraesCS4D02G011300
GO:0008152	metabolic process	3	187	33	59197	0.000158	0.00154	3	biological_process	TraesCS4D02G145100/TraesCS4A02G169300/TraesCS4B02G126300
GO:0006281	DNA repair	9	187	623	59197	0.000181	0.00167	9	biological_process	TraesCS6B02G249900/TraesCS5A02G425300/TraesCS7A02G215200/TraesCS1A02G121000/TraesCS5B02G427400/TraesCS2D02G068300/TraesCS2B02G121700/TraesCS2A02G356300/TraesCS2B02G375600
GO:0004177	aminopeptidase activity	3	179	43	62343	0.000264	0.00175	3	molecular_function	TraesCS4A02G143700/TraesCS7D02G174900/TraesCS5D02G172800
GO:0030496	midbody	3	195	44	63964	0.000337	0.00283	3	cellular_component	TraesCS4D02G145100/TraesCS4A02G169300/TraesCS4B02G126300
GO:0051455	attachment of spindle microtubules to kinetochore involved in homologous chromosome segregation	2	187	9	59197	0.000352	0.00295	2	biological_process	TraesCS4A02G158700/TraesCSU02G181400
GO:0000209	protein polyubiquitination	6	187	296	59197	0.000382	0.00313	6	biological_process	TraesCS5A02G298200/TraesCS5A02G425300/TraesCS5B02G180900/TraesCS5B02G427400/TraesCS5D02G187200/TraesCS2B02G121700
GO:2000023	regulation of lateral root development	2	187	10	59197	0.000439	0.00351	2	biological_process	TraesCS7A02G147100/TraesCS7D02G148900
GO:0007409	axonogenesis	3	187	48	59197	0.000483	0.00378	3	biological_process	TraesCS4D02G145100/TraesCS4A02G169300/TraesCS4B02G126300
GO:0005681	spliceosomal complex	6	195	322	63964	0.000495	0.00385	6	cellular_component	TraesCS4D02G247100/TraesCS6B02G456800/TraesCS1A02G170500/TraesCS4D02G181700/TraesCS4B02G247900/TraesCS7A02G312400
GO:0030620	U2 snRNA binding	2	179	14	62343	0.000729	0.0039	2	molecular_function	TraesCS5B02G193600/TraesCS7B02G029700
GO:0030623	U5 snRNA binding	2	179	14	62343	0.000729	0.0039	2	molecular_function	TraesCS5B02G193600/TraesCS7B02G029700
GO:0001578	microtubule bundle formation	3	187	49	59197	0.000514	0.00393	3	biological_process	TraesCS4D02G145100/TraesCS4A02G169300/TraesCS4B02G126300
GO:0051228	mitotic spindle disassembly	3	187	51	59197	0.000578	0.00424	3	biological_process	TraesCS4D02G145100/TraesCS4A02G169300/TraesCS4B02G126300
GO:0000281	mitotic cytokinesis	3	187	52	59197	0.000612	0.00426	3	biological_process	TraesCS4D02G145100/TraesCS4A02G169300/TraesCS4B02G126300
GO:0001829	trophectodermal cell differentiation	2	187	12	59197	0.000642	0.00426	2	biological_process	TraesCS4B02G013500/TraesCS4D02G011300
GO:0006977	DNA damage response, signal transduction by p53 class mediator resulting in cell cycle arrest	2	187	12	59197	0.000642	0.00426	2	biological_process	TraesCS4B02G013500/TraesCS4D02G011300
GO:0031625	ubiquitin protein ligase binding	6	179	382	62343	0.000878	0.00452	6	molecular_function	TraesCS2B02G550000/TraesCS5A02G425300/TraesCS1D02G098400/TraesCS5B02G427400/TraesCS1B02G117900/TraesCS2B02G121700
GO:0010100	negative regulation of photomorphogenesis	2	187	13	59197	0.000757	0.00493	2	biological_process	TraesCS5A02G425300/TraesCS5B02G427400
GO:0034976	response to endoplasmic reticulum stress	3	187	57	59197	0.000801	0.00512	3	biological_process	TraesCS1D02G047400/TraesCS4B02G016400/TraesCS1A02G046500
GO:0097157	pre-mRNA intronic binding	2	179	17	62343	0.00108	0.00538	2	molecular_function	TraesCS5B02G193600/TraesCS7B02G029700
GO:0000138	Golgi trans cisterna	4	195	147	63964	0.00111	0.00578	4	cellular_component	TraesCS4B02G162500/TraesCS2B02G073200/TraesCS7B02G189400/TraesCS7D02G293600
GO:0050355	triphosphatase activity	2	179	18	62343	0.00122	0.00579	2	molecular_function	TraesCS2A02G065100/TraesCS4B02G107900
GO:0016853	isomerase activity	3	179	73	62343	0.00125	0.00579	3	molecular_function	TraesCS4D02G145100/TraesCS4A02G169300/TraesCS4B02G126300
GO:1990429	peroxisomal importomer complex	2	195	17	63964	0.00122	0.00605	2	cellular_component	TraesCS2D02G251900/TraesCS2B02G264200
GO:0051754	meiotic sister chromatid cohesion, centromeric	2	187	15	59197	0.00101	0.00626	2	biological_process	TraesCS4A02G158700/TraesCSU02G181400
GO:0009910	negative regulation of flower development	3	187	67	59197	0.00128	0.00777	3	biological_process	TraesCS2D02G263200/TraesCS6B02G350800/TraesCS6A02G320000
GO:0030242	autophagy of peroxisome	2	187	18	59197	0.00147	0.00862	2	biological_process	TraesCS6A02G360100/TraesCS7A02G208300
GO:0048208	COPII vesicle coating	2	187	18	59197	0.00147	0.00862	2	biological_process	TraesCS7D02G012000/TraesCS3B02G240900
GO:0051301	cell division	9	187	864	59197	0.00183	0.0102	9	biological_process	TraesCS4A02G158700/TraesCS6B02G249900/TraesCS3A02G397800/TraesCS7A02G215200/TraesCSU02G181400/TraesCS7A02G147100/TraesCS7D02G148900/TraesCS2A02G356300/TraesCS2B02G375600
GO:0032549	ribonucleoside binding	2	179	25	62343	0.00235	0.0104	2	molecular_function	TraesCS5B02G376200/TraesCS5D02G383900
GO:0008237	metallopeptidase activity	3	179	92	62343	0.00242	0.0104	3	molecular_function	TraesCS7B02G143300/TraesCS7D02G247000/TraesCS5D02G172800
GO:0010199	organ boundary specification between lateral organs and the meristem	2	187	21	59197	0.002	0.0107	2	biological_process	TraesCS7A02G203600/TraesCS7D02G206700
GO:0042176	regulation of protein catabolic process	2	187	21	59197	0.002	0.0107	2	biological_process	TraesCS6A02G116500/TraesCS2D02G427700
GO:0048575	short-day photoperiodism, flowering	2	187	21	59197	0.002	0.0107	2	biological_process	TraesCS5A02G425300/TraesCS5B02G427400
GO:0016560	protein import into peroxisome matrix, docking	2	187	22	59197	0.0022	0.0112	2	biological_process	TraesCS2D02G251900/TraesCS2B02G264200
GO:0032776	DNA methylation on cytosine	2	187	22	59197	0.0022	0.0112	2	biological_process	TraesCS5D02G324500/TraesCS5A02G318200
GO:2000036	regulation of stem cell population maintenance	2	187	22	59197	0.0022	0.0112	2	biological_process	TraesCS4B02G013500/TraesCS4D02G011300
GO:0048471	perinuclear region of cytoplasm	4	195	187	63964	0.00268	0.0112	4	cellular_component	TraesCS6B02G259600/TraesCS4D02G145100/TraesCS4A02G169300/TraesCS4B02G126300
GO:0010231	maintenance of seed dormancy	2	187	23	59197	0.0024	0.0119	2	biological_process	TraesCS1D02G089200/TraesCS1A02G087900
GO:0031965	nuclear membrane	4	195	193	63964	0.003	0.0121	4	cellular_component	TraesCS5D02G568300/TraesCS4D02G145100/TraesCS4A02G169300/TraesCS4B02G126300
GO:0048767	root hair elongation	3	187	88	59197	0.00279	0.0135	3	biological_process	TraesCS3B02G142100/TraesCS3A02G122900/TraesCS3D02G124600
GO:0071365	cellular response to auxin stimulus	3	187	89	59197	0.00289	0.0137	3	biological_process	TraesCS7D02G221700/TraesCS7A02G220400/TraesCS7B02G127000
GO:0042025	host cell nucleus	8	195	807	63964	0.00354	0.0138	8	cellular_component	TraesCS6A02G149500/TraesCS5D02G381600/TraesCS4B02G013500/TraesCS4D02G011300/TraesCS2A02G065100/TraesCS5A02G372100/TraesCS2B02G121700/TraesCS4B02G107900
GO:0006491	N-glycan processing	2	187	26	59197	0.00307	0.0144	2	biological_process	TraesCS3D02G192900/TraesCS3A02G189400
GO:0040008	regulation of growth	7	187	603	59197	0.00323	0.015	7	biological_process	TraesCS5B02G563700/TraesCS5B02G160100/TraesCS5D02G179600/TraesCS1D02G089200/TraesCS3A02G323100/TraesCS3D02G308400/TraesCS1A02G087900
GO:0006886	intracellular protein transport	7	187	626	59197	0.00396	0.0174	7	biological_process	TraesCS5D02G455000/TraesCS7D02G338200/TraesCS2A02G461600/TraesCS2D02G464300/TraesCS4D02G083800/TraesCS6B02G303300/TraesCS4A02G230100
GO:0045087	innate immune response	5	187	336	59197	0.00446	0.0189	5	biological_process	TraesCS1A02G325900/TraesCS6A02G116500/TraesCS5B02G571400/TraesCS1B02G339200/TraesCS1D02G327700
GO:0016192	vesicle-mediated transport	5	187	343	59197	0.00486	0.0201	5	biological_process	TraesCS5B02G314100/TraesCS7B02G168000/TraesCS2D02G553000/TraesCS2A02G461600/TraesCS1B02G271700
GO:0009788	negative regulation of abscisic acid-activated signaling pathway	4	187	216	59197	0.00506	0.0207	4	biological_process	TraesCS1B02G256200/TraesCS1B02G154400/TraesCS7A02G147100/TraesCS7D02G148900
GO:0072657	protein localization to membrane	2	187	35	59197	0.00551	0.0223	2	biological_process	TraesCS7B02G189400/TraesCS7D02G293600
GO:0003743	translation initiation factor activity	4	179	255	62343	0.00647	0.0243	4	molecular_function	TraesCS1A02G438600/TraesCS2D02G215300/TraesCS2B02G235100/TraesCS2A02G209100
GO:0010078	maintenance of root meristem identity	2	187	38	59197	0.00648	0.0256	2	biological_process	TraesCS1D02G089200/TraesCS1A02G087900
GO:0010492	maintenance of shoot apical meristem identity	2	187	38	59197	0.00648	0.0256	2	biological_process	TraesCS1D02G089200/TraesCS1A02G087900
GO:0008312	7S RNA binding	2	179	44	62343	0.00716	0.0262	2	molecular_function	TraesCS1B02G340600/TraesCS1D02G329300
GO:0008327	methyl-CpG binding	2	179	46	62343	0.00781	0.0273	2	molecular_function	TraesCS5D02G381600/TraesCS5A02G372100
GO:0005525	GTP binding	7	179	784	62343	0.00785	0.0273	7	molecular_function	TraesCS5D02G498600/TraesCS1B02G340600/TraesCS2A02G112300/TraesCS2A02G065100/TraesCS1A02G438600/TraesCS4B02G107900/TraesCS1D02G329300
GO:0016584	nucleosome positioning	2	187	41	59197	0.00751	0.0294	2	biological_process	TraesCS1D02G099600/TraesCS1A02G091100
GO:0004535	poly(A)-specific ribonuclease activity	2	179	49	62343	0.00882	0.0299	2	molecular_function	TraesCS4B02G013500/TraesCS4D02G011300
GO:0009965	leaf morphogenesis	3	187	127	59197	0.00776	0.03	3	biological_process	TraesCS7D02G221700/TraesCS7A02G220400/TraesCS7B02G127000
GO:0009791	post-embryonic development	3	187	129	59197	0.0081	0.031	3	biological_process	TraesCS7D02G221700/TraesCS7A02G220400/TraesCS7B02G127000
GO:0070062	extracellular exosome	3	195	136	63964	0.0085	0.032	3	cellular_component	TraesCS7B02G143300/TraesCS7D02G247000/TraesCS2B02G275700
GO:0005786	signal recognition particle, endoplasmic reticulum targeting	2	195	47	63964	0.00913	0.0321	2	cellular_component	TraesCS1B02G340600/TraesCS1D02G329300
GO:0048825	cotyledon development	2	187	46	59197	0.00938	0.0351	2	biological_process	TraesCS5A02G425300/TraesCS5B02G427400
GO:0008138	protein tyrosine/serine/threonine phosphatase activity	2	179	56	62343	0.0114	0.0375	2	molecular_function	TraesCS2A02G065100/TraesCS4B02G107900
GO:0043130	ubiquitin binding	3	179	162	62343	0.0116	0.0375	3	molecular_function	TraesCS6A02G149500/TraesCS6A02G116500/TraesCS2B02G275700
GO:0030163	protein catabolic process	5	187	414	59197	0.0105	0.0388	5	biological_process	TraesCS6A02G116500/TraesCS7D02G373500/TraesCS3D02G194400/TraesCS2A02G475900/TraesCS1A02G196300
GO:0030127	COPII vesicle coat	2	195	57	63964	0.0132	0.04	2	cellular_component	TraesCS4D02G083800/TraesCS4A02G230100
GO:0042127	regulation of cell population proliferation	2	187	52	59197	0.0119	0.0435	2	biological_process	TraesCS6A02G275500/TraesCS7A02G215200
GO:0030234	enzyme regulator activity	2	179	62	62343	0.0138	0.0437	2	molecular_function	TraesCS6A02G116500/TraesCS2D02G427700
GO:0006614	SRP-dependent cotranslational protein targeting to membrane	2	187	53	59197	0.0123	0.0447	2	biological_process	TraesCS1B02G340600/TraesCS1D02G329300
GO:0031410	cytoplasmic vesicle	3	195	177	63964	0.0172	0.0471	3	cellular_component	TraesCS4D02G145100/TraesCS4A02G169300/TraesCS4B02G126300
GO:0010008	endosome membrane	4	195	322	63964	0.0174	0.0471	4	cellular_component	TraesCS6A02G275500/TraesCS7B02G189400/TraesCS6A02G360100/TraesCS7D02G293600
GO:1990112	RQC complex	1	195	6	63964	0.0182	0.0471	1	cellular_component	TraesCS5D02G098900
