# Supplementary material for: Genome-wide identification and characterization analysis of CONSTANS-like gene family in wheat (Triticum aestivum L.)
Source: Front Plant Sci. 2025 Oct 16;16:1646979. doi: 10.3389/fpls.2025.1646979 (PMC12573777; doi:10.3389/fpls.2025.1646979)
Supplement: Supplementary Table 8 — The primer sequence of qRT-PRC for 12 TaCOLs. [file Table8.xlsx]

## Sheet: Sheet1
Table S8. The primer sequence of qRT-PRC 12 TaCOLs.
Name	Primer sequence
TaGAPDH-F	CCACTAACTGCCTTGCTCCTCTTG
TaGAPDH-R	CTTCCACCTCTCCAGTCCTTGCT
Ta-2A-COL2F	CTCAGAAGCTCAAAGCCAACG
Ta-2A-COL2R	CGCTCACTGCTCGCTCACA
Ta-2B-COL4F	GAGGACGACGGGAGCAACGA
Ta-2B-COL4R	CGGAATCCGCGAAGAACACG
Ta-2D-COL6F	GAGGACGACGGGAGCAACGA
Ta-2D-COL6R	CGCCTCAGACGACGATACGC
Ta-4A-COL8F	GGTGGGTAAGGACTTGTAACTG
Ta-4A-COL8R	GATTGTGCCCTGCTGGTT
Ta-4B-COL9F	GACGACCTGCGGTTCTTG
Ta-4B-COL9R	TCCTCTAACGACTCTTGCTCC
Ta-4B-COL10F	GATGAGGTCATACGGCAGTTAC
Ta-4B-COL10R	GGTCTTGGAGGCACCATTTAG
Ta-4D-COL11F	AATAGGACGCCCTCACCA
Ta-4D-COL11R	ATCTCCCTCTACCATTCTCAGTT
Ta-5A-COL13F	ACAGGGAGAAGAGGAAGATGAGG
Ta-5A-COL13R	GTGCGGCTGCGGAGAAGTA
Ta-5D-COL14F	CAGGACTTCACGGCGGAGAT
Ta-5D-COL14R	GGCTGCGTTGGAATGTTGC
Ta-5D-COL16F	ACGAGCAGGCGAGAAGGAC
Ta-5D-COL16R	TGAAAGGCTGCGTTGGAATG
Ta-6B-COL23F	AGCCCATCGGGTCCTCGTCA
Ta-6B-COL23R	TCTTCCAGAGCGTCGTTCAGGTT
Ta-7D-COL48F	CTGGCATCCACCTACCCT
Ta-7D-COL48R	CGGCTTATTTCCGACCTG
