# Supplementary material for: Genome-wide identification and characterization analysis of CONSTANS-like gene family in wheat (Triticum aestivum L.)
Source: Front Plant Sci. 2025 Oct 16;16:1646979. doi: 10.3389/fpls.2025.1646979 (PMC12573777; doi:10.3389/fpls.2025.1646979)
Supplement: Supplementary Table 9 — The primer sequence of vector construction for three TaCOLs. [file Table9.xlsx]

## Sheet: Sheet1
Table S9. The primer sequence of vector construction for three TaCOLs.
Name	Primer sequence
1305-Ta-2B-COL4F	AAGTCCGGAGCTAGCTCTAGAATGGAGGGGGAGGAGAAGC
1305-Ta-2B-COL4R	GCCCTTGCTCACCATGGATCCCACCAAGGTCGGCACCA
1305-Ta-5D-COL16F	AAGTCCGGAGCTAGCTCTAGAATGATCAAGGCCGAGCCGG
1305-Ta-5D-COL16R	GCCCTTGCTCACCATGGATCCGAAAGTCGGCACAACG
1305-Ta-7D-COL48F	AAGTCCGGAGCTAGCTCTAGAATGGGTGCTCTCTGCG
1305-Ta-7D-COL48R	GCCCTTGCTCACCATGGATCCGTAGCTCCTTGTGTCG
BD-Ta-2B-COL4F	ATGGCCATGGAGGCCGAATTCATGGAGGGGGAGGAGAA
BD-Ta-2B-COL4R	CCGCTGCAGGTCGACGGATCCTCACACCAAGGTCGGCA
BD-Ta-5D-COL16F	ATGGCCATGGAGGCCGAATTCATGATCAAGGCCGAGCC
BD-Ta-5D-COL16R	CCGCTGCAGGTCGACGGATCCCTAGAAAGTCGGCACAAC
BD-Ta-7D-COL48F	ATGGCCATGGAGGCCGAATTCATGGGTGCTCTCTGCGATTA
BD-Ta-7D-COL48R	CCGCTGCAGGTCGACGGATCCTCAGTAGCTCCTTGTGTCGA
